# Supplementary material for: Bacterial communities along parrot digestive and respiratory tracts: the effects of sample type, species and time
Source: Int Microbiol. 2023 May 24;27(1):127–42. doi: 10.1007/s10123-023-00372-y (PMC10830831; doi:10.1007/s10123-023-00372-y)
Supplement: Supplementary file 1 — Sample metadata and accession numbers. [file 10123_2023_372_MOESM1_ESM.xlsx]

## Sheet: dataset 1
ID	code individual	sample type	Species
MT-2020-022-DU	MT-2020-022	duodenum	Melopsittacus_undulatus
MT-2020-022-ES	MT-2020-022	esophagus	Melopsittacus_undulatus
MT-2020-022-IL	MT-2020-022	ileum	Melopsittacus_undulatus
MT-2020-022-K-A	MT-2020-022	cloaca	Melopsittacus_undulatus
MT-2020-022-LI	MT-2020-022	colon	Melopsittacus_undulatus
MT-2020-022-LU	MT-2020-022	lungs	Melopsittacus_undulatus
MT-2020-022-O-A	MT-2020-022	oral	Melopsittacus_undulatus
MT-2020-022-T-A	MT-2020-022	feces	Melopsittacus_undulatus
MT-2020-022-TR	MT-2020-022	trachea	Melopsittacus_undulatus
MT-2020-023-ES	MT-2020-023	esophagus	Melopsittacus_undulatus
MT-2020-023-IL	MT-2020-023	ileum	Melopsittacus_undulatus
MT-2020-023-K-A	MT-2020-023	cloaca	Melopsittacus_undulatus
MT-2020-023-LI	MT-2020-023	colon	Melopsittacus_undulatus
MT-2020-023-O-A	MT-2020-023	oral	Melopsittacus_undulatus
MT-2020-023-PV	MT-2020-023	proventriculus	Melopsittacus_undulatus
MT-2020-023-T-A	MT-2020-023	feces	Melopsittacus_undulatus
MT-2020-023-TR	MT-2020-023	trachea	Melopsittacus_undulatus
MT-2020-026-ES	MT-2020-026	esophagus	Melopsittacus_undulatus
MT-2020-026-IL	MT-2020-026	ileum	Melopsittacus_undulatus
MT-2020-026-K-A	MT-2020-026	cloaca	Melopsittacus_undulatus
MT-2020-026-LI	MT-2020-026	colon	Melopsittacus_undulatus
MT-2020-026-PV	MT-2020-026	proventriculus	Melopsittacus_undulatus
MT-2020-026-TR	MT-2020-026	trachea	Melopsittacus_undulatus
MT-2020-028-DU	MT-2020-028	duodenum	Melopsittacus_undulatus
MT-2020-028-ES	MT-2020-028	esophagus	Melopsittacus_undulatus
MT-2020-028-IL	MT-2020-028	ileum	Melopsittacus_undulatus
MT-2020-028-K-A	MT-2020-028	cloaca	Melopsittacus_undulatus
MT-2020-028-LI	MT-2020-028	colon	Melopsittacus_undulatus
MT-2020-028-O-A	MT-2020-028	oral	Melopsittacus_undulatus
MT-2020-028-T-A	MT-2020-028	feces	Melopsittacus_undulatus
MT-2020-028-TR	MT-2020-028	trachea	Melopsittacus_undulatus
MT-2020-030-DU	MT-2020-030	duodenum	Melopsittacus_undulatus
MT-2020-030-ES	MT-2020-030	esophagus	Melopsittacus_undulatus
MT-2020-030-G	MT-2020-030	gizzard	Melopsittacus_undulatus
MT-2020-030-K-A	MT-2020-030	cloaca	Melopsittacus_undulatus
MT-2020-030-LI	MT-2020-030	colon	Melopsittacus_undulatus
MT-2020-030-O-A	MT-2020-030	oral	Melopsittacus_undulatus
MT-2020-030-T-A	MT-2020-030	feces	Melopsittacus_undulatus
MT-2020-030-TR	MT-2020-030	trachea	Melopsittacus_undulatus
MT-2020-032-DU	MT-2020-032	duodenum	Melopsittacus_undulatus
MT-2020-032-ES	MT-2020-032	esophagus	Melopsittacus_undulatus
MT-2020-032-G	MT-2020-032	gizzard	Melopsittacus_undulatus
MT-2020-032-IL	MT-2020-032	ileum	Melopsittacus_undulatus
MT-2020-032-K-A	MT-2020-032	cloaca	Melopsittacus_undulatus
MT-2020-032-LI	MT-2020-032	colon	Melopsittacus_undulatus
MT-2020-032-LU	MT-2020-032	lungs	Melopsittacus_undulatus
MT-2020-032-O-A	MT-2020-032	oral	Melopsittacus_undulatus
MT-2020-032-PV	MT-2020-032	proventriculus	Melopsittacus_undulatus
MT-2020-032-T-A	MT-2020-032	feces	Melopsittacus_undulatus
MT-2020-032-TR	MT-2020-032	trachea	Melopsittacus_undulatus
MT-2020-034-DU	MT-2020-034	duodenum	Melopsittacus_undulatus
MT-2020-034-ES	MT-2020-034	esophagus	Melopsittacus_undulatus
MT-2020-034-G	MT-2020-034	gizzard	Melopsittacus_undulatus
MT-2020-034-IL	MT-2020-034	ileum	Melopsittacus_undulatus
MT-2020-034-K-A	MT-2020-034	cloaca	Melopsittacus_undulatus
MT-2020-034-LI	MT-2020-034	colon	Melopsittacus_undulatus
MT-2020-034-O-A	MT-2020-034	oral	Melopsittacus_undulatus
MT-2020-034-T-A	MT-2020-034	feces	Melopsittacus_undulatus
MT-2020-034-TR	MT-2020-034	trachea	Melopsittacus_undulatus
MT-2020-035-DU	MT-2020-035	duodenum	Melopsittacus_undulatus
MT-2020-035-ES	MT-2020-035	esophagus	Melopsittacus_undulatus
MT-2020-035-IL	MT-2020-035	ileum	Melopsittacus_undulatus
MT-2020-035-K-A	MT-2020-035	cloaca	Melopsittacus_undulatus
MT-2020-035-LI	MT-2020-035	colon	Melopsittacus_undulatus
MT-2020-035-LU	MT-2020-035	lungs	Melopsittacus_undulatus
MT-2020-035-O-A	MT-2020-035	oral	Melopsittacus_undulatus
MT-2020-035-T-A	MT-2020-035	feces	Melopsittacus_undulatus
MT-2020-035-TR	MT-2020-035	trachea	Melopsittacus_undulatus
MT-2020-039-DU	MT-2020-039	duodenum	Melopsittacus_undulatus
MT-2020-039-ES	MT-2020-039	esophagus	Melopsittacus_undulatus
MT-2020-039-G	MT-2020-039	gizzard	Melopsittacus_undulatus
MT-2020-039-IL	MT-2020-039	ileum	Melopsittacus_undulatus
MT-2020-039-K-A	MT-2020-039	cloaca	Melopsittacus_undulatus
MT-2020-039-LI	MT-2020-039	colon	Melopsittacus_undulatus
MT-2020-039-O-A	MT-2020-039	oral	Melopsittacus_undulatus
MT-2020-039-PV	MT-2020-039	proventriculus	Melopsittacus_undulatus
MT-2020-039-T-A	MT-2020-039	feces	Melopsittacus_undulatus
MT-2020-039-TR	MT-2020-039	trachea	Melopsittacus_undulatus
MT-2020-040-ES	MT-2020-040	esophagus	Melopsittacus_undulatus
MT-2020-040-IL	MT-2020-040	ileum	Melopsittacus_undulatus
MT-2020-040-K-A	MT-2020-040	cloaca	Melopsittacus_undulatus
MT-2020-040-LI	MT-2020-040	colon	Melopsittacus_undulatus
MT-2020-040-O-A	MT-2020-040	oral	Melopsittacus_undulatus
MT-2020-040-T-A	MT-2020-040	feces	Melopsittacus_undulatus
MT-2020-040-TR	MT-2020-040	trachea	Melopsittacus_undulatus
MT-2020-043-ES	MT-2020-043	esophagus	Melopsittacus_undulatus
MT-2020-043-G	MT-2020-043	gizzard	Melopsittacus_undulatus
MT-2020-043-IL	MT-2020-043	ileum	Melopsittacus_undulatus
MT-2020-043-K-A	MT-2020-043	cloaca	Melopsittacus_undulatus
MT-2020-043-LI	MT-2020-043	colon	Melopsittacus_undulatus
MT-2020-043-O-A	MT-2020-043	oral	Melopsittacus_undulatus
MT-2020-043-PV	MT-2020-043	proventriculus	Melopsittacus_undulatus
MT-2020-043-T-A	MT-2020-043	feces	Melopsittacus_undulatus
MT-2020-045-DU	MT-2020-045	duodenum	Melopsittacus_undulatus
MT-2020-045-ES	MT-2020-045	esophagus	Melopsittacus_undulatus
MT-2020-045-IL	MT-2020-045	ileum	Melopsittacus_undulatus
MT-2020-045-K-A	MT-2020-045	cloaca	Melopsittacus_undulatus
MT-2020-045-LI	MT-2020-045	colon	Melopsittacus_undulatus
MT-2020-045-LU	MT-2020-045	lungs	Melopsittacus_undulatus
MT-2020-045-O-A	MT-2020-045	oral	Melopsittacus_undulatus
MT-2020-045-T-A	MT-2020-045	feces	Melopsittacus_undulatus
MT-2020-045-TR	MT-2020-045	trachea	Melopsittacus_undulatus
MT-2020-046-DU	MT-2020-046	duodenum	Melopsittacus_undulatus
MT-2020-046-ES	MT-2020-046	esophagus	Melopsittacus_undulatus
MT-2020-046-G	MT-2020-046	gizzard	Melopsittacus_undulatus
MT-2020-046-IL	MT-2020-046	ileum	Melopsittacus_undulatus
MT-2020-046-K-A	MT-2020-046	cloaca	Melopsittacus_undulatus
MT-2020-046-LI	MT-2020-046	colon	Melopsittacus_undulatus
MT-2020-046-LU	MT-2020-046	lungs	Melopsittacus_undulatus
MT-2020-046-O-A	MT-2020-046	oral	Melopsittacus_undulatus
MT-2020-046-PV	MT-2020-046	proventriculus	Melopsittacus_undulatus
MT-2020-046-T-A	MT-2020-046	feces	Melopsittacus_undulatus
MT-2020-046-TR	MT-2020-046	trachea	Melopsittacus_undulatus
MT-2020-049-DU	MT-2020-049	duodenum	Melopsittacus_undulatus
MT-2020-049-ES	MT-2020-049	esophagus	Melopsittacus_undulatus
MT-2020-049-G	MT-2020-049	gizzard	Melopsittacus_undulatus
MT-2020-049-IL	MT-2020-049	ileum	Melopsittacus_undulatus
MT-2020-049-K-A	MT-2020-049	cloaca	Melopsittacus_undulatus
MT-2020-049-LI	MT-2020-049	colon	Melopsittacus_undulatus
MT-2020-049-PV	MT-2020-049	proventriculus	Melopsittacus_undulatus
MT-2020-049-T-A	MT-2020-049	feces	Melopsittacus_undulatus
MT-2020-049-TR	MT-2020-049	trachea	Melopsittacus_undulatus
MT-2020-051-DU	MT-2020-051	duodenum	Melopsittacus_undulatus
MT-2020-051-ES	MT-2020-051	esophagus	Melopsittacus_undulatus
MT-2020-051-G	MT-2020-051	gizzard	Melopsittacus_undulatus
MT-2020-051-K-A	MT-2020-051	cloaca	Melopsittacus_undulatus
MT-2020-051-LI	MT-2020-051	colon	Melopsittacus_undulatus
MT-2020-051-O-A	MT-2020-051	oral	Melopsittacus_undulatus
MT-2020-051-T-A	MT-2020-051	feces	Melopsittacus_undulatus
MT-2020-051-TR	MT-2020-051	trachea	Melopsittacus_undulatus
MT-2020-028-G	MT-2020-028	gizzard	Melopsittacus_undulatus
MT-2020-043-DU	MT-2020-043	duodenum	Melopsittacus_undulatus

## Sheet: dataset 2
ID	code individual	sample type	Species
MT-2020-001-DU	MT-2020-001	duodenum	Melopsittacus_undulatus
MT-2020-001-IL	MT-2020-001	ileum	Melopsittacus_undulatus
MT-2020-001-K-A	MT-2020-001	cloaca	Melopsittacus_undulatus
MT-2020-001-LI	MT-2020-001	colon	Melopsittacus_undulatus
MT-2020-001-O-A	MT-2020-001	oral	Melopsittacus_undulatus
MT-2020-001-T-A	MT-2020-001	feces	Melopsittacus_undulatus
MT-2020-001-TR	MT-2020-001	trachea	Melopsittacus_undulatus
MT-2020-004-DU	MT-2020-004	duodenum	Forpus_coelestis
MT-2020-004-K-A	MT-2020-004	cloaca	Forpus_coelestis
MT-2020-004-LI	MT-2020-004	colon	Forpus_coelestis
MT-2020-004-O-A	MT-2020-004	oral	Forpus_coelestis
MT-2020-004-T-A	MT-2020-004	feces	Forpus_coelestis
MT-2020-004-TR	MT-2020-004	trachea	Forpus_coelestis
MT-2020-006-DU	MT-2020-006	duodenum	Neophema_elegans
MT-2020-006-IL	MT-2020-006	ileum	Neophema_elegans
MT-2020-006-LI	MT-2020-006	colon	Neophema_elegans
MT-2020-006-O-A	MT-2020-006	oral	Neophema_elegans
MT-2020-006-TR	MT-2020-006	trachea	Neophema_elegans
MT-2020-008-DU	MT-2020-008	duodenum	Psephotus_haematonotus
MT-2020-008-IL	MT-2020-008	ileum	Psephotus_haematonotus
MT-2020-008-K-A	MT-2020-008	cloaca	Psephotus_haematonotus
MT-2020-008-LI	MT-2020-008	colon	Psephotus_haematonotus
MT-2020-008-O-A	MT-2020-008	oral	Psephotus_haematonotus
MT-2020-008-T-A	MT-2020-008	feces	Psephotus_haematonotus
MT-2020-008-TR	MT-2020-008	trachea	Psephotus_haematonotus
MT-2020-010-IL	MT-2020-010	ileum	Nymphicus_hollandicus
MT-2020-010-K-A	MT-2020-010	cloaca	Nymphicus_hollandicus
MT-2020-010-LI	MT-2020-010	colon	Nymphicus_hollandicus
MT-2020-010-O-A	MT-2020-010	oral	Nymphicus_hollandicus
MT-2020-010-T-A	MT-2020-010	feces	Nymphicus_hollandicus
MT-2020-010-TR	MT-2020-010	trachea	Nymphicus_hollandicus
MT-2020-013-DU	MT-2020-013	duodenum	Nymphicus_hollandicus
MT-2020-013-IL	MT-2020-013	ileum	Nymphicus_hollandicus
MT-2020-013-K-A	MT-2020-013	cloaca	Nymphicus_hollandicus
MT-2020-013-LI	MT-2020-013	colon	Nymphicus_hollandicus
MT-2020-013-O-A	MT-2020-013	oral	Nymphicus_hollandicus
MT-2020-013-T-A	MT-2020-013	feces	Nymphicus_hollandicus
MT-2020-013-TR	MT-2020-013	trachea	Nymphicus_hollandicus
MT-2020-016-DU	MT-2020-016	duodenum	Melopsittacus_undulatus
MT-2020-016-IL	MT-2020-016	ileum	Melopsittacus_undulatus
MT-2020-016-K-A	MT-2020-016	cloaca	Melopsittacus_undulatus
MT-2020-016-LI	MT-2020-016	colon	Melopsittacus_undulatus
MT-2020-016-O-A	MT-2020-016	oral	Melopsittacus_undulatus
MT-2020-016-T-A	MT-2020-016	feces	Melopsittacus_undulatus
MT-2020-016-TR	MT-2020-016	trachea	Melopsittacus_undulatus
MT-2020-017-IL	MT-2020-017	ileum	Psephotus_haematonotus
MT-2020-017-K-A	MT-2020-017	cloaca	Psephotus_haematonotus
MT-2020-017-LI	MT-2020-017	colon	Psephotus_haematonotus
MT-2020-017-O-A	MT-2020-017	oral	Psephotus_haematonotus
MT-2020-017-T-A	MT-2020-017	feces	Psephotus_haematonotus
MT-2020-017-TR	MT-2020-017	trachea	Psephotus_haematonotus
MT-2020-018-DU	MT-2020-018	duodenum	Neophema_elegans
MT-2020-018-IL	MT-2020-018	ileum	Neophema_elegans
MT-2020-018-K-A	MT-2020-018	cloaca	Neophema_elegans
MT-2020-018-LI	MT-2020-018	colon	Neophema_elegans
MT-2020-018-O-A	MT-2020-018	oral	Neophema_elegans
MT-2020-018-T-A	MT-2020-018	feces	Neophema_elegans
MT-2020-018-TR	MT-2020-018	trachea	Neophema_elegans
MT-2020-020-IL	MT-2020-020	ileum	Forpus_coelestis
MT-2020-020-K-A	MT-2020-020	cloaca	Forpus_coelestis
MT-2020-020-LI	MT-2020-020	colon	Forpus_coelestis
MT-2020-020-O-A	MT-2020-020	oral	Forpus_coelestis
MT-2020-020-T-A	MT-2020-020	feces	Forpus_coelestis
MT-2020-053-DU	MT-2020-053	duodenum	Agapornis_roseicollis
MT-2020-053-IL	MT-2020-053	ileum	Agapornis_roseicollis
MT-2020-053-K-A	MT-2020-053	cloaca	Agapornis_roseicollis
MT-2020-053-LI	MT-2020-053	colon	Agapornis_roseicollis
MT-2020-053-O-A	MT-2020-053	oral	Agapornis_roseicollis
MT-2020-053-T-A	MT-2020-053	feces	Agapornis_roseicollis
MT-2020-053-TR	MT-2020-053	trachea	Agapornis_roseicollis
MT-2020-054-DU	MT-2020-054	duodenum	Agapornis_roseicollis
MT-2020-054-IL	MT-2020-054	ileum	Agapornis_roseicollis
MT-2020-054-K-A	MT-2020-054	cloaca	Agapornis_roseicollis
MT-2020-054-LI	MT-2020-054	colon	Agapornis_roseicollis
MT-2020-054-O-A	MT-2020-054	oral	Agapornis_roseicollis
MT-2020-054-T-A	MT-2020-054	feces	Agapornis_roseicollis
MT-2020-006-K-A	MT-2020-006	cloaca	Neophema_elegans
MT-2020-010-DU	MT-2020-010	duodenum	Nymphicus_hollandicus

## Sheet: dataset 3
ID	code individual	sample type	Species	sampling date
MT-2020-022-O-1.7.20	MT-2020-022	oral	Melopsittacus_undulatus	D15
MT-2020-022-O-17.6.20	MT-2020-022	oral	Melopsittacus_undulatus	D1
MT-2020-022-O-B	MT-2020-022	oral	Melopsittacus_undulatus	D22
MT-2020-022-T-1.7.20	MT-2020-022	feces	Melopsittacus_undulatus	D15
MT-2020-022-T-17.6.20	MT-2020-022	feces	Melopsittacus_undulatus	D1
MT-2020-022-T-24.6.20	MT-2020-022	feces	Melopsittacus_undulatus	D8
MT-2020-022-T-B	MT-2020-022	feces	Melopsittacus_undulatus	D22
MT-2020-023-O-1.7.20	MT-2020-023	oral	Melopsittacus_undulatus	D15
MT-2020-023-O-17.6.20	MT-2020-023	oral	Melopsittacus_undulatus	D1
MT-2020-023-O-B	MT-2020-023	oral	Melopsittacus_undulatus	D22
MT-2020-023-T-1.7.20	MT-2020-023	feces	Melopsittacus_undulatus	D15
MT-2020-023-T-24.6.20	MT-2020-023	feces	Melopsittacus_undulatus	D8
MT-2020-023-T-B	MT-2020-023	feces	Melopsittacus_undulatus	D22
MT-2020-026-O-17.6.20	MT-2020-026	oral	Melopsittacus_undulatus	D1
MT-2020-026-O-B	MT-2020-026	oral	Melopsittacus_undulatus	D22
MT-2020-026-T-17.6.20	MT-2020-026	feces	Melopsittacus_undulatus	D1
MT-2020-026-T-24.6.20	MT-2020-026	feces	Melopsittacus_undulatus	D8
MT-2020-026-T-B	MT-2020-026	feces	Melopsittacus_undulatus	D22
MT-2020-028-O-1.7.2020	MT-2020-028	oral	Melopsittacus_undulatus	D15
MT-2020-028-O-17.6.20	MT-2020-028	oral	Melopsittacus_undulatus	D1
MT-2020-028-O-B	MT-2020-028	oral	Melopsittacus_undulatus	D22
MT-2020-028-T-1.7.2020	MT-2020-028	feces	Melopsittacus_undulatus	D15
MT-2020-028-T-17.6.20	MT-2020-028	feces	Melopsittacus_undulatus	D1
MT-2020-028-T-24.6.20	MT-2020-028	feces	Melopsittacus_undulatus	D8
MT-2020-028-T-B	MT-2020-028	feces	Melopsittacus_undulatus	D22
MT-2020-030-O-1.7.20	MT-2020-030	oral	Melopsittacus_undulatus	D15
MT-2020-030-O-17.6.20	MT-2020-030	oral	Melopsittacus_undulatus	D1
MT-2020-030-O-B	MT-2020-030	oral	Melopsittacus_undulatus	D22
MT-2020-030-T-1.7.20	MT-2020-030	feces	Melopsittacus_undulatus	D15
MT-2020-030-T-17.6.20	MT-2020-030	feces	Melopsittacus_undulatus	D1
MT-2020-030-T-24.6.20	MT-2020-030	feces	Melopsittacus_undulatus	D8
MT-2020-030-T-B	MT-2020-030	feces	Melopsittacus_undulatus	D22
MT-2020-032-O-1.7.20	MT-2020-032	oral	Melopsittacus_undulatus	D15
MT-2020-032-O-17.6.20	MT-2020-032	oral	Melopsittacus_undulatus	D1
MT-2020-032-O-B	MT-2020-032	oral	Melopsittacus_undulatus	D22
MT-2020-032-T-1.7.20	MT-2020-032	feces	Melopsittacus_undulatus	D15
MT-2020-032-T-24.6.20	MT-2020-032	feces	Melopsittacus_undulatus	D8
MT-2020-032-T-B	MT-2020-032	feces	Melopsittacus_undulatus	D22
MT-2020-034-O-1.7.20	MT-2020-034	oral	Melopsittacus_undulatus	D15
MT-2020-034-O-17.6.20	MT-2020-034	oral	Melopsittacus_undulatus	D1
MT-2020-034-O-B	MT-2020-034	oral	Melopsittacus_undulatus	D22
MT-2020-034-T-1.7.20	MT-2020-034	feces	Melopsittacus_undulatus	D15
MT-2020-034-T-B	MT-2020-034	feces	Melopsittacus_undulatus	D22
MT-2020-035-O-1.7.20	MT-2020-035	oral	Melopsittacus_undulatus	D15
MT-2020-035-O-17.6.20	MT-2020-035	oral	Melopsittacus_undulatus	D1
MT-2020-035-O-B	MT-2020-035	oral	Melopsittacus_undulatus	D22
MT-2020-035-T-1.7.20	MT-2020-035	feces	Melopsittacus_undulatus	D15
MT-2020-035-T-17.6.20	MT-2020-035	feces	Melopsittacus_undulatus	D1
MT-2020-035-T-B	MT-2020-035	feces	Melopsittacus_undulatus	D22
MT-2020-039-O-1.7.20	MT-2020-039	oral	Melopsittacus_undulatus	D15
MT-2020-039-O-17.6.20	MT-2020-039	oral	Melopsittacus_undulatus	D1
MT-2020-039-O-B	MT-2020-039	oral	Melopsittacus_undulatus	D22
MT-2020-039-T-1.7.20	MT-2020-039	feces	Melopsittacus_undulatus	D15
MT-2020-039-T-17.6.20	MT-2020-039	feces	Melopsittacus_undulatus	D1
MT-2020-039-T-24.6.20	MT-2020-039	feces	Melopsittacus_undulatus	D8
MT-2020-039-T-B	MT-2020-039	feces	Melopsittacus_undulatus	D22
MT-2020-040-O-1.7.20	MT-2020-040	oral	Melopsittacus_undulatus	D15
MT-2020-040-O-17.6.20	MT-2020-040	oral	Melopsittacus_undulatus	D1
MT-2020-040-O-B	MT-2020-040	oral	Melopsittacus_undulatus	D22
MT-2020-040-T-1.7.20	MT-2020-040	feces	Melopsittacus_undulatus	D15
MT-2020-040-T-17.6.20	MT-2020-040	feces	Melopsittacus_undulatus	D1
MT-2020-040-T-24.6.20	MT-2020-040	feces	Melopsittacus_undulatus	D8
MT-2020-040-T-B	MT-2020-040	feces	Melopsittacus_undulatus	D22
MT-2020-043-O-1.7.20	MT-2020-043	oral	Melopsittacus_undulatus	D15
MT-2020-043-O-17.6.20	MT-2020-043	oral	Melopsittacus_undulatus	D1
MT-2020-043-O-B	MT-2020-043	oral	Melopsittacus_undulatus	D22
MT-2020-043-T-1.7.20	MT-2020-043	feces	Melopsittacus_undulatus	D15
MT-2020-043-T-17.6.20	MT-2020-043	feces	Melopsittacus_undulatus	D1
MT-2020-043-T-24.6.20	MT-2020-043	feces	Melopsittacus_undulatus	D8
MT-2020-043-T-B	MT-2020-043	feces	Melopsittacus_undulatus	D22
MT-2020-045-O-1.7.20	MT-2020-045	oral	Melopsittacus_undulatus	D15
MT-2020-045-O-17.6.20	MT-2020-045	oral	Melopsittacus_undulatus	D1
MT-2020-045-O-B	MT-2020-045	oral	Melopsittacus_undulatus	D22
MT-2020-045-T-1.7.20	MT-2020-045	feces	Melopsittacus_undulatus	D15
MT-2020-045-T-24.6.20	MT-2020-045	feces	Melopsittacus_undulatus	D8
MT-2020-045-T-B	MT-2020-045	feces	Melopsittacus_undulatus	D22
MT-2020-046-O-1.7.20	MT-2020-046	oral	Melopsittacus_undulatus	D15
MT-2020-046-O-17.6.20	MT-2020-046	oral	Melopsittacus_undulatus	D1
MT-2020-046-T-1.7.20	MT-2020-046	feces	Melopsittacus_undulatus	D15
MT-2020-046-T-17.6.20	MT-2020-046	feces	Melopsittacus_undulatus	D1
MT-2020-046-T-24.6.20	MT-2020-046	feces	Melopsittacus_undulatus	D8
MT-2020-046-T-B	MT-2020-046	feces	Melopsittacus_undulatus	D22
MT-2020-049-0-B	MT-2020-049	oral	Melopsittacus_undulatus	D22
MT-2020-049-O-1.7.20	MT-2020-049	oral	Melopsittacus_undulatus	D15
MT-2020-049-O-17.6.20	MT-2020-049	oral	Melopsittacus_undulatus	D1
MT-2020-049-T-1.7.20	MT-2020-049	feces	Melopsittacus_undulatus	D15
MT-2020-049-T-19.6.20	MT-2020-049	feces	Melopsittacus_undulatus	D1
MT-2020-049-T-24.6.20	MT-2020-049	feces	Melopsittacus_undulatus	D8
MT-2020-049-T-B	MT-2020-049	feces	Melopsittacus_undulatus	D22
MT-2020-051-O-1.7.20	MT-2020-051	oral	Melopsittacus_undulatus	D15
MT-2020-051-O-17.6.20	MT-2020-051	oral	Melopsittacus_undulatus	D1
MT-2020-051-O-B	MT-2020-051	oral	Melopsittacus_undulatus	D22
MT-2020-051-T-1.7.20	MT-2020-051	feces	Melopsittacus_undulatus	D15
MT-2020-051-T-17.6.20	MT-2020-051	feces	Melopsittacus_undulatus	D1
MT-2020-051-T-24.6.20	MT-2020-051	feces	Melopsittacus_undulatus	D8
MT-2020-051-T-B	MT-2020-051	feces	Melopsittacus_undulatus	D22

## Sheet: accessions
ID duplicates	ID	ENA sample	ENA accession	ENA library name
MT-2020-039-TR_A	MT-2020-039-TR	ERS14835990	ERR11140135	p1020_3-AGGCAGAA_TACTCCTT-F1
MT-2020-046-TR_A	MT-2020-046-TR	ERS14835963	ERR11140108	p1020_3-AGGCAGAA_AGGCTTAG-F1
MT-2020-028-TR_A	MT-2020-028-TR	ERS14835999	ERR11140144	p1020_3-AGGCAGAA_TCTTACGC-F1
MT-2020-051-TR_A	MT-2020-051-TR	ERS14835972	ERR11140117	p1020_3-AGGCAGAA_ATTAGACG-F1
MT-2020-049-TR_A	MT-2020-049-TR	ERS14836813	ERR11139495	p1020_3-TCCTGAGC_ATAGAGAG-F1
MT-2020-045-TR_A	MT-2020-045-TR	ERS14836805	ERR11139487	p1020_3-TCCTGAGC_AGAGGATA-F1
MT-2020-040-TR_A	MT-2020-040-TR	ERS14836839	ERR11139521	p1020_3-TCCTGAGC_TATGCAGT-F1
MT-2020-035-TR_A	MT-2020-035-TR	ERS14836836	ERR11139518	p1020_3-TCCTGAGC_TACTCCTT-F1
MT-2020-034-TR_A	MT-2020-034-TR	ERS14836810	ERR11139492	p1020_3-TCCTGAGC_AGGCTTAG-F1
MT-2020-032-TR_A	MT-2020-032-TR	ERS14836845	ERR11139527	p1020_3-TCCTGAGC_TCTTACGC-F1
MT-2020-030-TR_A	MT-2020-030-TR	ERS14836819	ERR11139501	p1020_3-TCCTGAGC_ATTAGACG-F1
MT-2020-026-TR_A	MT-2020-026-TR	ERS14836475	ERR11140620	p1020_3-GGACTCCT_ATAGAGAG-F1
MT-2020-023-TR_A	MT-2020-023-TR	ERS14836466	ERR11140611	p1020_3-GGACTCCT_AGAGGATA-F1
MT-2020-022-TR_A	MT-2020-022-TR	ERS14836490	ERR11139172	p1020_3-GGACTCCT_CTCCTTAC-F1
MT-2020-022-LI_A	MT-2020-022-LI	ERS14836175	ERR11140320	p1020_3-CGAGGCTG_TCTTACGC-F1
MT-2020-023-LI_A	MT-2020-023-LI	ERS14836148	ERR11140293	p1020_3-CGAGGCTG_ATTAGACG-F1
MT-2020-026-LI_A	MT-2020-026-LI	ERS14835809	ERR11139954	p1020_3-AAGAGGCA_ATAGAGAG-F1
MT-2020-028-LI_A	MT-2020-028-LI	ERS14835801	ERR11139946	p1020_3-AAGAGGCA_AGAGGATA-F1
MT-2020-030-LI_A	MT-2020-030-LI	ERS14835820	ERR11139965	p1020_3-AAGAGGCA_CTCCTTAC-F1
MT-2020-032-LI_A	MT-2020-032-LI	ERS14835830	ERR11139975	p1020_3-AAGAGGCA_TATGCAGT-F1
MT-2020-034-LI_A	MT-2020-034-LI	ERS14835827	ERR11139972	p1020_3-AAGAGGCA_TACTCCTT-F1
MT-2020-035-LI_A	MT-2020-035-LI	ERS14835806	ERR11139951	p1020_3-AAGAGGCA_AGGCTTAG-F1
MT-2020-039-LI_A	MT-2020-039-LI	ERS14835835	ERR11139980	p1020_3-AAGAGGCA_TCTTACGC-F1
MT-2020-040-LI_A	MT-2020-040-LI	ERS14835812	ERR11139957	p1020_3-AAGAGGCA_ATTAGACG-F1
MT-2020-043-LI_A	MT-2020-043-LI	ERS14836574	ERR11139256	p1020_3-GTAGAGGA_ATAGAGAG-F1
MT-2020-045-LI_A	MT-2020-045-LI	ERS14836566	ERR11139248	p1020_3-GTAGAGGA_AGAGGATA-F1
MT-2020-046-LI_A	MT-2020-046-LI	ERS14836586	ERR11139268	p1020_3-GTAGAGGA_CTCCTTAC-F1
MT-2020-049-LI_A	MT-2020-049-LI	ERS14836596	ERR11139278	p1020_3-GTAGAGGA_TATGCAGT-F1
MT-2020-051-LI_A	MT-2020-051-LI	ERS14836593	ERR11139275	p1020_3-GTAGAGGA_TACTCCTT-F1
MT-2020-039-TR_B	MT-2020-039-TR	ERS14836409	ERR11140554	p1020_3-GCGTAGTA_CTTAATAG-F2
MT-2020-046-TR_B	MT-2020-046-TR	ERS14836394	ERR11140539	p1020_3-GCGTAGTA_ATAGCCTT-F2
MT-2020-028-TR_B	MT-2020-028-TR	ERS14836411	ERR11140556	p1020_3-GCGTAGTA_TAAGGCTC-F2
MT-2020-051-TR_B	MT-2020-051-TR	ERS14836421	ERR11140566	p1020_3-GCGTAGTA_TCGCATAA-F2
MT-2020-049-TR_B	MT-2020-049-TR	ERS14836256	ERR11140401	p1020_3-CGGAGCCT_CGGAGAGA-F2
MT-2020-045-TR_B	MT-2020-045-TR	ERS14836259	ERR11140404	p1020_3-CGGAGCCT_CTAGTCGA-F2
MT-2020-040-TR_B	MT-2020-040-TR	ERS14836232	ERR11140377	p1020_3-CGGAGCCT_ACTCTAGG-F2
MT-2020-035-TR_B	MT-2020-035-TR	ERS14836266	ERR11140411	p1020_3-CGGAGCCT_CTTAATAG-F2
MT-2020-034-TR_B	MT-2020-034-TR	ERS14836250	ERR11140395	p1020_3-CGGAGCCT_ATAGCCTT-F2
MT-2020-032-TR_B	MT-2020-032-TR	ERS14836268	ERR11140413	p1020_3-CGGAGCCT_TAAGGCTC-F2
MT-2020-030-TR_B	MT-2020-030-TR	ERS14836278	ERR11140423	p1020_3-CGGAGCCT_TCGCATAA-F2
MT-2020-026-TR_B	MT-2020-026-TR	ERS14836676	ERR11139358	p1020_3-TACGCTGC_CGGAGAGA-F2
MT-2020-023-TR_B	MT-2020-023-TR	ERS14836679	ERR11139361	p1020_3-TACGCTGC_CTAGTCGA-F2
MT-2020-022-TR_B	MT-2020-022-TR	ERS14836659	ERR11139341	p1020_3-TACGCTGC_AGCTAGAA-F2
MT-2020-022-LI_B	MT-2020-022-LI	ERS14835937	ERR11140082	p1020_3-ACTGAGCG_TAAGGCTC-F2
MT-2020-023-LI_B	MT-2020-023-LI	ERS14835948	ERR11140093	p1020_3-ACTGAGCG_TCGCATAA-F2
MT-2020-026-LI_B	MT-2020-026-LI	ERS14836103	ERR11140248	p1020_3-CCTAAGAC_CGGAGAGA-F2
MT-2020-028-LI_B	MT-2020-028-LI	ERS14836107	ERR11140252	p1020_3-CCTAAGAC_CTAGTCGA-F2
MT-2020-030-LI_B	MT-2020-030-LI	ERS14836088	ERR11140233	p1020_3-CCTAAGAC_AGCTAGAA-F2
MT-2020-032-LI_B	MT-2020-032-LI	ERS14836080	ERR11140225	p1020_3-CCTAAGAC_ACTCTAGG-F2
MT-2020-034-LI_B	MT-2020-034-LI	ERS14836114	ERR11140259	p1020_3-CCTAAGAC_CTTAATAG-F2
MT-2020-035-LI_B	MT-2020-035-LI	ERS14836097	ERR11140242	p1020_3-CCTAAGAC_ATAGCCTT-F2
MT-2020-039-LI_B	MT-2020-039-LI	ERS14836118	ERR11140263	p1020_3-CCTAAGAC_TAAGGCTC-F2
MT-2020-040-LI_B	MT-2020-040-LI	ERS14836126	ERR11140271	p1020_3-CCTAAGAC_TCGCATAA-F2
MT-2020-043-LI_B	MT-2020-043-LI	ERS14836202	ERR11140347	p1020_3-CGATCAGT_CGGAGAGA-F2
MT-2020-045-LI_B	MT-2020-045-LI	ERS14836206	ERR11140351	p1020_3-CGATCAGT_CTAGTCGA-F2
MT-2020-046-LI_B	MT-2020-046-LI	ERS14836186	ERR11140331	p1020_3-CGATCAGT_AGCTAGAA-F2
MT-2020-049-LI_B	MT-2020-049-LI	ERS14836179	ERR11140324	p1020_3-CGATCAGT_ACTCTAGG-F2
MT-2020-051-LI_B	MT-2020-051-LI	ERS14836213	ERR11140358	p1020_3-CGATCAGT_CTTAATAG-F2
MT-2020-022-ES_A	MT-2020-022-ES	ERS14835863	ERR11140008	p1020_3-ACTCGCTA_CGGAGAGA-F1
MT-2020-026-ES_A	MT-2020-026-ES	ERS14835866	ERR11140011	p1020_3-ACTCGCTA_CTAGTCGA-F1
MT-2020-028-ES_A	MT-2020-028-ES	ERS14835845	ERR11139990	p1020_3-ACTCGCTA_AGCTAGAA-F1
MT-2020-032-ES_A	MT-2020-032-ES	ERS14835838	ERR11139983	p1020_3-ACTCGCTA_ACTCTAGG-F1
MT-2020-035-ES_A	MT-2020-035-ES	ERS14835873	ERR11140018	p1020_3-ACTCGCTA_CTTAATAG-F1
MT-2020-039-ES_A	MT-2020-039-ES	ERS14835856	ERR11140001	p1020_3-ACTCGCTA_ATAGCCTT-F1
MT-2020-040-ES_A	MT-2020-040-ES	ERS14835876	ERR11140021	p1020_3-ACTCGCTA_TAAGGCTC-F1
MT-2020-043-ES_A	MT-2020-043-ES	ERS14835887	ERR11140032	p1020_3-ACTCGCTA_TCGCATAA-F1
MT-2020-045-ES_A	MT-2020-045-ES	ERS14836534	ERR11139216	p1020_3-GGAGCTAC_CGGAGAGA-F1
MT-2020-046-ES_A	MT-2020-046-ES	ERS14836537	ERR11139219	p1020_3-GGAGCTAC_CTAGTCGA-F1
MT-2020-030-ES_A	MT-2020-030-ES	ERS14836518	ERR11139200	p1020_3-GGAGCTAC_AGCTAGAA-F1
MT-2020-051-ES_A	MT-2020-051-ES	ERS14836511	ERR11139193	p1020_3-GGAGCTAC_ACTCTAGG-F1
MT-2020-049-ES_A	MT-2020-049-ES	ERS14836544	ERR11139226	p1020_3-GGAGCTAC_CTTAATAG-F1
MT-2020-034-ES_A	MT-2020-034-ES	ERS14836528	ERR11139210	p1020_3-GGAGCTAC_ATAGCCTT-F1
MT-2020-023-ES_A	MT-2020-023-ES	ERS14836547	ERR11139229	p1020_3-GGAGCTAC_TAAGGCTC-F1
MT-2020-039-G_A	MT-2020-039-G	ERS14836398	ERR11140543	p1020_3-GCGTAGTA_CGGAGAGA-F1
MT-2020-030-G_A	MT-2020-030-G	ERS14836401	ERR11140546	p1020_3-GCGTAGTA_CTAGTCGA-F1
MT-2020-051-G_A	MT-2020-051-G	ERS14836382	ERR11140527	p1020_3-GCGTAGTA_AGCTAGAA-F1
MT-2020-049-G_A	MT-2020-049-G	ERS14836408	ERR11140553	p1020_3-GCGTAGTA_CTTAATAG-F1
MT-2020-046-G_A	MT-2020-046-G	ERS14836393	ERR11140538	p1020_3-GCGTAGTA_ATAGCCTT-F1
MT-2020-043-G_A	MT-2020-043-G	ERS14836420	ERR11140565	p1020_3-GCGTAGTA_TCGCATAA-F1
MT-2020-034-G_A	MT-2020-034-G	ERS14836238	ERR11140383	p1020_3-CGGAGCCT_AGCTAGAA-F1
MT-2020-032-G_A	MT-2020-032-G	ERS14836231	ERR11140376	p1020_3-CGGAGCCT_ACTCTAGG-F1
MT-2020-028-G_A	MT-2020-028-G	ERS14836265	ERR11140410	p1020_3-CGGAGCCT_CTTAATAG-F1
MT-2020-046-PV_A	MT-2020-046-PV	ERS14836675	ERR11139357	p1020_3-TACGCTGC_CGGAGAGA-F1
MT-2020-023-PV_A	MT-2020-023-PV	ERS14836658	ERR11139340	p1020_3-TACGCTGC_AGCTAGAA-F1
MT-2020-049-PV_A	MT-2020-049-PV	ERS14836685	ERR11139367	p1020_3-TACGCTGC_CTTAATAG-F1
MT-2020-043-PV_A	MT-2020-043-PV	ERS14836687	ERR11139369	p1020_3-TACGCTGC_TAAGGCTC-F1
MT-2020-039-PV_A	MT-2020-039-PV	ERS14836050	ERR11140195	p1020_3-ATGCGCAG_CGGAGAGA-F1
MT-2020-032-PV_A	MT-2020-032-PV	ERS14836025	ERR11140170	p1020_3-ATGCGCAG_ACTCTAGG-F1
MT-2020-026-PV_A	MT-2020-026-PV	ERS14836043	ERR11140188	p1020_3-ATGCGCAG_ATAGCCTT-F1
MT-2020-046-LU_A	MT-2020-046-LU	ERS14836096	ERR11140241	p1020_3-CCTAAGAC_ATAGCCTT-F1
MT-2020-045-LU_A	MT-2020-045-LU	ERS14836205	ERR11140350	p1020_3-CGATCAGT_CTAGTCGA-F1
MT-2020-035-LU_A	MT-2020-035-LU	ERS14836212	ERR11140357	p1020_3-CGATCAGT_CTTAATAG-F1
MT-2020-032-LU_A	MT-2020-032-LU	ERS14836216	ERR11140361	p1020_3-CGATCAGT_TAAGGCTC-F1
MT-2020-022-LU_A	MT-2020-022-LU	ERS14836889	ERR11139571	p1020_3-TGCAGCTA_AGCTAGAA-F1
MT-2020-022-ES_B	MT-2020-022-ES	ERS14836618	ERR11139300	p1020_3-TAAGGCGA_ATAGAGAG-F3
MT-2020-026-ES_B	MT-2020-026-ES	ERS14836609	ERR11139291	p1020_3-TAAGGCGA_AGAGGATA-F3
MT-2020-028-ES_B	MT-2020-028-ES	ERS14836633	ERR11139315	p1020_3-TAAGGCGA_CTCCTTAC-F3
MT-2020-032-ES_B	MT-2020-032-ES	ERS14836645	ERR11139327	p1020_3-TAAGGCGA_TATGCAGT-F3
MT-2020-035-ES_B	MT-2020-035-ES	ERS14836642	ERR11139324	p1020_3-TAAGGCGA_TACTCCTT-F3
MT-2020-039-ES_B	MT-2020-039-ES	ERS14836615	ERR11139297	p1020_3-TAAGGCGA_AGGCTTAG-F3
MT-2020-040-ES_B	MT-2020-040-ES	ERS14836651	ERR11139333	p1020_3-TAAGGCGA_TCTTACGC-F3
MT-2020-043-ES_B	MT-2020-043-ES	ERS14836624	ERR11139306	p1020_3-TAAGGCGA_ATTAGACG-F3
MT-2020-045-ES_B	MT-2020-045-ES	ERS14836297	ERR11140442	p1020_3-CGTACTAG_ATAGAGAG-F3
MT-2020-046-ES_B	MT-2020-046-ES	ERS14836288	ERR11140433	p1020_3-CGTACTAG_AGAGGATA-F3
MT-2020-030-ES_B	MT-2020-030-ES	ERS14836312	ERR11140457	p1020_3-CGTACTAG_CTCCTTAC-F3
MT-2020-051-ES_B	MT-2020-051-ES	ERS14836324	ERR11140469	p1020_3-CGTACTAG_TATGCAGT-F3
MT-2020-049-ES_B	MT-2020-049-ES	ERS14836321	ERR11140466	p1020_3-CGTACTAG_TACTCCTT-F3
MT-2020-034-ES_B	MT-2020-034-ES	ERS14836294	ERR11140439	p1020_3-CGTACTAG_AGGCTTAG-F3
MT-2020-023-ES_B	MT-2020-023-ES	ERS14836330	ERR11140475	p1020_3-CGTACTAG_TCTTACGC-F3
MT-2020-039-G_B	MT-2020-039-G	ERS14835968	ERR11140113	p1020_3-AGGCAGAA_ATAGAGAG-F3
MT-2020-030-G_B	MT-2020-030-G	ERS14835959	ERR11140104	p1020_3-AGGCAGAA_AGAGGATA-F3
MT-2020-051-G_B	MT-2020-051-G	ERS14835983	ERR11140128	p1020_3-AGGCAGAA_CTCCTTAC-F3
MT-2020-049-G_B	MT-2020-049-G	ERS14835992	ERR11140137	p1020_3-AGGCAGAA_TACTCCTT-F3
MT-2020-046-G_B	MT-2020-046-G	ERS14835965	ERR11140110	p1020_3-AGGCAGAA_AGGCTTAG-F3
MT-2020-043-G_B	MT-2020-043-G	ERS14835974	ERR11140119	p1020_3-AGGCAGAA_ATTAGACG-F3
MT-2020-034-G_B	MT-2020-034-G	ERS14836829	ERR11139511	p1020_3-TCCTGAGC_CTCCTTAC-F3
MT-2020-032-G_B	MT-2020-032-G	ERS14836841	ERR11139523	p1020_3-TCCTGAGC_TATGCAGT-F3
MT-2020-028-G_B	MT-2020-028-G	ERS14836838	ERR11139520	p1020_3-TCCTGAGC_TACTCCTT-F3
MT-2020-046-PV_B	MT-2020-046-PV	ERS14836477	ERR11140622	p1020_3-GGACTCCT_ATAGAGAG-F3
MT-2020-023-PV_B	MT-2020-023-PV	ERS14836492	ERR11139174	p1020_3-GGACTCCT_CTCCTTAC-F3
MT-2020-049-PV_B	MT-2020-049-PV	ERS14836501	ERR11139183	p1020_3-GGACTCCT_TACTCCTT-F3
MT-2020-043-PV_B	MT-2020-043-PV	ERS14836510	ERR11139192	p1020_3-GGACTCCT_TCTTACGC-F3
MT-2020-039-PV_B	MT-2020-039-PV	ERS14836768	ERR11139450	p1020_3-TAGGCATG_ATAGAGAG-F3
MT-2020-032-PV_B	MT-2020-032-PV	ERS14836795	ERR11139477	p1020_3-TAGGCATG_TATGCAGT-F3
MT-2020-026-PV_B	MT-2020-026-PV	ERS14836765	ERR11139447	p1020_3-TAGGCATG_AGGCTTAG-F3
MT-2020-046-LU_B	MT-2020-046-LU	ERS14835808	ERR11139953	p1020_3-AAGAGGCA_AGGCTTAG-F3
MT-2020-045-LU_B	MT-2020-045-LU	ERS14836568	ERR11139250	p1020_3-GTAGAGGA_AGAGGATA-F3
MT-2020-035-LU_B	MT-2020-035-LU	ERS14836595	ERR11139277	p1020_3-GTAGAGGA_TACTCCTT-F3
MT-2020-032-LU_B	MT-2020-032-LU	ERS14836603	ERR11139285	p1020_3-GTAGAGGA_TCTTACGC-F3
MT-2020-022-LU_B	MT-2020-022-LU	ERS14836448	ERR11140593	p1020_3-GCTCATGA_CTCCTTAC-F3
MT-2020-022-DU_A	MT-2020-022-DU	ERS14835991	ERR11140136	p1020_3-AGGCAGAA_TACTCCTT-F2
MT-2020-028-DU_A	MT-2020-028-DU	ERS14835973	ERR11140118	p1020_3-AGGCAGAA_ATTAGACG-F2
MT-2020-030-DU_A	MT-2020-030-DU	ERS14836814	ERR11139496	p1020_3-TCCTGAGC_ATAGAGAG-F2
MT-2020-032-DU_A	MT-2020-032-DU	ERS14836806	ERR11139488	p1020_3-TCCTGAGC_AGAGGATA-F2
MT-2020-034-DU_A	MT-2020-034-DU	ERS14836828	ERR11139510	p1020_3-TCCTGAGC_CTCCTTAC-F2
MT-2020-035-DU_A	MT-2020-035-DU	ERS14836840	ERR11139522	p1020_3-TCCTGAGC_TATGCAGT-F2
MT-2020-043-DU_A	MT-2020-043-DU	ERS14836846	ERR11139528	p1020_3-TCCTGAGC_TCTTACGC-F2
MT-2020-045-DU_A	MT-2020-045-DU	ERS14836820	ERR11139502	p1020_3-TCCTGAGC_ATTAGACG-F2
MT-2020-046-DU_A	MT-2020-046-DU	ERS14836476	ERR11140621	p1020_3-GGACTCCT_ATAGAGAG-F2
MT-2020-049-DU_A	MT-2020-049-DU	ERS14836467	ERR11140612	p1020_3-GGACTCCT_AGAGGATA-F2
MT-2020-051-DU_A	MT-2020-051-DU	ERS14836491	ERR11139173	p1020_3-GGACTCCT_CTCCTTAC-F2
MT-2020-039-DU_A	MT-2020-039-DU	ERS14836503	ERR11139185	p1020_3-GGACTCCT_TATGCAGT-F2
MT-2020-022-IL_A	MT-2020-022-IL	ERS14836176	ERR11140321	p1020_3-CGAGGCTG_TCTTACGC-F2
MT-2020-023-IL_A	MT-2020-023-IL	ERS14836149	ERR11140294	p1020_3-CGAGGCTG_ATTAGACG-F2
MT-2020-026-IL_A	MT-2020-026-IL	ERS14835810	ERR11139955	p1020_3-AAGAGGCA_ATAGAGAG-F2
MT-2020-028-IL_A	MT-2020-028-IL	ERS14835802	ERR11139947	p1020_3-AAGAGGCA_AGAGGATA-F2
MT-2020-032-IL_A	MT-2020-032-IL	ERS14835831	ERR11139976	p1020_3-AAGAGGCA_TATGCAGT-F2
MT-2020-034-IL_A	MT-2020-034-IL	ERS14835828	ERR11139973	p1020_3-AAGAGGCA_TACTCCTT-F2
MT-2020-035-IL_A	MT-2020-035-IL	ERS14835807	ERR11139952	p1020_3-AAGAGGCA_AGGCTTAG-F2
MT-2020-040-IL_A	MT-2020-040-IL	ERS14835836	ERR11139981	p1020_3-AAGAGGCA_TCTTACGC-F2
MT-2020-043-IL_A	MT-2020-043-IL	ERS14835813	ERR11139958	p1020_3-AAGAGGCA_ATTAGACG-F2
MT-2020-045-IL_A	MT-2020-045-IL	ERS14836575	ERR11139257	p1020_3-GTAGAGGA_ATAGAGAG-F2
MT-2020-046-IL_A	MT-2020-046-IL	ERS14836567	ERR11139249	p1020_3-GTAGAGGA_AGAGGATA-F2
MT-2020-049-IL_A	MT-2020-049-IL	ERS14836597	ERR11139279	p1020_3-GTAGAGGA_TATGCAGT-F2
MT-2020-039-IL_A	MT-2020-039-IL	ERS14836572	ERR11139254	p1020_3-GTAGAGGA_AGGCTTAG-F2
MT-2020-028-DU_B	MT-2020-028-DU	ERS14836422	ERR11140567	p1020_3-GCGTAGTA_TCGCATAA-F3
MT-2020-030-DU_B	MT-2020-030-DU	ERS14836257	ERR11140402	p1020_3-CGGAGCCT_CGGAGAGA-F3
MT-2020-032-DU_B	MT-2020-032-DU	ERS14836260	ERR11140405	p1020_3-CGGAGCCT_CTAGTCGA-F3
MT-2020-034-DU_B	MT-2020-034-DU	ERS14836240	ERR11140385	p1020_3-CGGAGCCT_AGCTAGAA-F3
MT-2020-035-DU_B	MT-2020-035-DU	ERS14836233	ERR11140378	p1020_3-CGGAGCCT_ACTCTAGG-F3
MT-2020-045-DU_B	MT-2020-045-DU	ERS14836279	ERR11140424	p1020_3-CGGAGCCT_TCGCATAA-F3
MT-2020-046-DU_B	MT-2020-046-DU	ERS14836677	ERR11139359	p1020_3-TACGCTGC_CGGAGAGA-F3
MT-2020-049-DU_B	MT-2020-049-DU	ERS14836680	ERR11139362	p1020_3-TACGCTGC_CTAGTCGA-F3
MT-2020-051-DU_B	MT-2020-051-DU	ERS14836660	ERR11139342	p1020_3-TACGCTGC_AGCTAGAA-F3
MT-2020-022-IL_B	MT-2020-022-IL	ERS14835938	ERR11140083	p1020_3-ACTGAGCG_TAAGGCTC-F3
MT-2020-023-IL_B	MT-2020-023-IL	ERS14835949	ERR11140094	p1020_3-ACTGAGCG_TCGCATAA-F3
MT-2020-026-IL_B	MT-2020-026-IL	ERS14836104	ERR11140249	p1020_3-CCTAAGAC_CGGAGAGA-F3
MT-2020-028-IL_B	MT-2020-028-IL	ERS14836108	ERR11140253	p1020_3-CCTAAGAC_CTAGTCGA-F3
MT-2020-032-IL_B	MT-2020-032-IL	ERS14836081	ERR11140226	p1020_3-CCTAAGAC_ACTCTAGG-F3
MT-2020-034-IL_B	MT-2020-034-IL	ERS14836115	ERR11140260	p1020_3-CCTAAGAC_CTTAATAG-F3
MT-2020-035-IL_B	MT-2020-035-IL	ERS14836098	ERR11140243	p1020_3-CCTAAGAC_ATAGCCTT-F3
MT-2020-043-IL_B	MT-2020-043-IL	ERS14836127	ERR11140272	p1020_3-CCTAAGAC_TCGCATAA-F3
MT-2020-045-IL_B	MT-2020-045-IL	ERS14836203	ERR11140348	p1020_3-CGATCAGT_CGGAGAGA-F3
MT-2020-046-IL_B	MT-2020-046-IL	ERS14836207	ERR11140352	p1020_3-CGATCAGT_CTAGTCGA-F3
MT-2020-049-IL_B	MT-2020-049-IL	ERS14836180	ERR11140325	p1020_3-CGATCAGT_ACTCTAGG-F3
MT-2020-039-IL_B	MT-2020-039-IL	ERS14836196	ERR11140341	p1020_3-CGATCAGT_ATAGCCTT-F3
MT-2020-051-T-A_A	MT-2020-051-T-A	ERS14836778	ERR11139460	p1020_3-TAGGCATG_CTAGTCGA-F1
MT-2020-049-T-A_A	MT-2020-049-T-A	ERS14836784	ERR11139466	p1020_3-TAGGCATG_CTTAATAG-F1
MT-2020-046-T-A_A	MT-2020-046-T-A	ERS14836352	ERR11140497	p1020_3-CTCTCTAC_CTAGTCGA-F1
MT-2020-045-T-A_A	MT-2020-045-T-A	ERS14836331	ERR11140476	p1020_3-CTCTCTAC_ACTCTAGG-F1
MT-2020-043-T-A_A	MT-2020-043-T-A	ERS14836361	ERR11140506	p1020_3-CTCTCTAC_TAAGGCTC-F1
MT-2020-040-T-A_A	MT-2020-040-T-A	ERS14836136	ERR11140281	p1020_3-CGAGGCTG_AGCTAGAA-F1
MT-2020-039-T-A_A	MT-2020-039-T-A	ERS14836160	ERR11140305	p1020_3-CGAGGCTG_CTTAATAG-F1
MT-2020-032-T-A_A	MT-2020-032-T-A	ERS14836172	ERR11140317	p1020_3-CGAGGCTG_TCGCATAA-F1
MT-2020-035-T-A_A	MT-2020-035-T-A	ERS14835823	ERR11139968	p1020_3-AAGAGGCA_CTTAATAG-F1
MT-2020-034-T-A_A	MT-2020-034-T-A	ERS14835833	ERR11139978	p1020_3-AAGAGGCA_TCGCATAA-F1
MT-2020-030-T-A_A	MT-2020-030-T-A	ERS14836569	ERR11139251	p1020_3-GTAGAGGA_AGCTAGAA-F1
MT-2020-028-T-A_A	MT-2020-028-T-A	ERS14836577	ERR11139259	p1020_3-GTAGAGGA_ATAGCCTT-F1
MT-2020-022-T-A_A	MT-2020-022-T-A	ERS14836599	ERR11139281	p1020_3-GTAGAGGA_TCGCATAA-F1
MT-2020-023-T-A_A	MT-2020-023-T-A	ERS14836459	ERR11140604	p1020_3-GCTCATGA_TCGCATAA-F1
MT-2020-051-T-A_B	MT-2020-051-T-A	ERS14836029	ERR11140174	p1020_3-ATGCGCAG_AGAGGATA-F2
MT-2020-049-T-A_B	MT-2020-049-T-A	ERS14836067	ERR11140212	p1020_3-ATGCGCAG_TACTCCTT-F2
MT-2020-046-T-A_B	MT-2020-046-T-A	ERS14836709	ERR11139391	p1020_3-TAGCGCTC_AGAGGATA-F2
MT-2020-045-T-A_B	MT-2020-045-T-A	ERS14836746	ERR11139428	p1020_3-TAGCGCTC_TATGCAGT-F2
MT-2020-043-T-A_B	MT-2020-043-T-A	ERS14836753	ERR11139435	p1020_3-TAGCGCTC_TCTTACGC-F2
MT-2020-040-T-A_B	MT-2020-040-T-A	ERS14835929	ERR11140074	p1020_3-ACTGAGCG_CTCCTTAC-F2
MT-2020-039-T-A_B	MT-2020-039-T-A	ERS14835940	ERR11140085	p1020_3-ACTGAGCG_TACTCCTT-F2
MT-2020-032-T-A_B	MT-2020-032-T-A	ERS14835917	ERR11140062	p1020_3-ACTGAGCG_ATTAGACG-F2
MT-2020-035-T-A_B	MT-2020-035-T-A	ERS14836121	ERR11140266	p1020_3-CCTAAGAC_TACTCCTT-F2
MT-2020-034-T-A_B	MT-2020-034-T-A	ERS14836100	ERR11140245	p1020_3-CCTAAGAC_ATTAGACG-F2
MT-2020-030-T-A_B	MT-2020-030-T-A	ERS14836210	ERR11140355	p1020_3-CGATCAGT_CTCCTTAC-F2
MT-2020-022-T-A_B	MT-2020-022-T-A	ERS14836199	ERR11140344	p1020_3-CGATCAGT_ATTAGACG-F2
MT-2020-023-T-A_B	MT-2020-023-T-A	ERS14836901	ERR11139583	p1020_3-TGCAGCTA_ATTAGACG-F2
MT-2020-039-O-A_A	MT-2020-039-O-A	ERS14836039	ERR11140184	p1020_3-ATGCGCAG_ATAGAGAG-F1
MT-2020-051-O-A_A	MT-2020-051-O-A	ERS14836066	ERR11140211	p1020_3-ATGCGCAG_TACTCCTT-F1
MT-2020-046-O-A_A	MT-2020-046-O-A	ERS14836047	ERR11140192	p1020_3-ATGCGCAG_ATTAGACG-F1
MT-2020-045-O-A_A	MT-2020-045-O-A	ERS14836735	ERR11139417	p1020_3-TAGCGCTC_CTCCTTAC-F1
MT-2020-043-O-A_A	MT-2020-043-O-A	ERS14836716	ERR11139398	p1020_3-TAGCGCTC_AGGCTTAG-F1
MT-2020-040-O-A_A	MT-2020-040-O-A	ERS14836724	ERR11139406	p1020_3-TAGCGCTC_ATTAGACG-F1
MT-2020-035-O-A_A	MT-2020-035-O-A	ERS14835928	ERR11140073	p1020_3-ACTGAGCG_CTCCTTAC-F1
MT-2020-034-O-A_A	MT-2020-034-O-A	ERS14835939	ERR11140084	p1020_3-ACTGAGCG_TACTCCTT-F1
MT-2020-032-O-A_A	MT-2020-032-O-A	ERS14835951	ERR11140096	p1020_3-ACTGAGCG_TCTTACGC-F1
MT-2020-030-O-A_A	MT-2020-030-O-A	ERS14836092	ERR11140237	p1020_3-CCTAAGAC_ATAGAGAG-F1
MT-2020-028-O-A_A	MT-2020-028-O-A	ERS14836123	ERR11140268	p1020_3-CCTAAGAC_TATGCAGT-F1
MT-2020-023-O-A_A	MT-2020-023-O-A	ERS14836099	ERR11140244	p1020_3-CCTAAGAC_ATTAGACG-F1
MT-2020-022-O-A_A	MT-2020-022-O-A	ERS14836182	ERR11140327	p1020_3-CGATCAGT_AGAGGATA-F1
MT-2020-039-O-A_B	MT-2020-039-O-A	ERS14836777	ERR11139459	p1020_3-TAGGCATG_CGGAGAGA-F3
MT-2020-051-O-A_B	MT-2020-051-O-A	ERS14836786	ERR11139468	p1020_3-TAGGCATG_CTTAATAG-F3
MT-2020-046-O-A_B	MT-2020-046-O-A	ERS14836798	ERR11139480	p1020_3-TAGGCATG_TCGCATAA-F3
MT-2020-045-O-A_B	MT-2020-045-O-A	ERS14836338	ERR11140483	p1020_3-CTCTCTAC_AGCTAGAA-F3
MT-2020-043-O-A_B	MT-2020-043-O-A	ERS14836347	ERR11140492	p1020_3-CTCTCTAC_ATAGCCTT-F3
MT-2020-040-O-A_B	MT-2020-040-O-A	ERS14836371	ERR11140516	p1020_3-CTCTCTAC_TCGCATAA-F3
MT-2020-035-O-A_B	MT-2020-035-O-A	ERS14836138	ERR11140283	p1020_3-CGAGGCTG_AGCTAGAA-F3
MT-2020-034-O-A_B	MT-2020-034-O-A	ERS14836162	ERR11140307	p1020_3-CGAGGCTG_CTTAATAG-F3
MT-2020-032-O-A_B	MT-2020-032-O-A	ERS14836165	ERR11140310	p1020_3-CGAGGCTG_TAAGGCTC-F3
MT-2020-030-O-A_B	MT-2020-030-O-A	ERS14835816	ERR11139961	p1020_3-AAGAGGCA_CGGAGAGA-F3
MT-2020-028-O-A_B	MT-2020-028-O-A	ERS14835800	ERR11139945	p1020_3-AAGAGGCA_ACTCTAGG-F3
MT-2020-023-O-A_B	MT-2020-023-O-A	ERS14835834	ERR11139979	p1020_3-AAGAGGCA_TCGCATAA-F3
MT-2020-022-O-A_B	MT-2020-022-O-A	ERS14836585	ERR11139267	p1020_3-GTAGAGGA_CTAGTCGA-F3
MT-2020-028-K-A_A	MT-2020-028-K-A	ERS14836190	ERR11140335	p1020_3-CGATCAGT_AGGCTTAG-F5
MT-2020-051-K-A_A	MT-2020-051-K-A	ERS14836200	ERR11140345	p1020_3-CGATCAGT_ATTAGACG-F5
MT-2020-049-K-A_A	MT-2020-049-K-A	ERS14836086	ERR11140231	p1020_3-CCTAAGAC_AGAGGATA-F5
MT-2020-046-K-A_A	MT-2020-046-K-A	ERS14836112	ERR11140257	p1020_3-CCTAAGAC_CTCCTTAC-F5
MT-2020-045-K-A_A	MT-2020-045-K-A	ERS14836125	ERR11140270	p1020_3-CCTAAGAC_TATGCAGT-F5
MT-2020-043-K-A_A	MT-2020-043-K-A	ERS14836122	ERR11140267	p1020_3-CCTAAGAC_TACTCCTT-F5
MT-2020-040-K-A_A	MT-2020-040-K-A	ERS14836091	ERR11140236	p1020_3-CCTAAGAC_AGGCTTAG-F5
MT-2020-035-K-A_A	MT-2020-035-K-A	ERS14836101	ERR11140246	p1020_3-CCTAAGAC_ATTAGACG-F5
MT-2020-034-K-A_A	MT-2020-034-K-A	ERS14835911	ERR11140056	p1020_3-ACTGAGCG_ATAGAGAG-F5
MT-2020-032-K-A_A	MT-2020-032-K-A	ERS14835900	ERR11140045	p1020_3-ACTGAGCG_AGAGGATA-F5
MT-2020-030-K-A_A	MT-2020-030-K-A	ERS14835931	ERR11140076	p1020_3-ACTGAGCG_CTCCTTAC-F5
MT-2020-023-K-A_A	MT-2020-023-K-A	ERS14835946	ERR11140091	p1020_3-ACTGAGCG_TATGCAGT-F5
MT-2020-022-K-A_A	MT-2020-022-K-A	ERS14835942	ERR11140087	p1020_3-ACTGAGCG_TACTCCTT-F5
MT-2020-028-K-A_B	MT-2020-028-K-A	ERS14836388	ERR11140533	p1020_3-GCGTAGTA_AGGCTTAG-F5
MT-2020-026-K-A_B	MT-2020-026-K-A	ERS14836426	ERR11140571	p1020_3-GCGTAGTA_TCTTACGC-F5
MT-2020-051-K-A_B	MT-2020-051-K-A	ERS14836397	ERR11140542	p1020_3-GCGTAGTA_ATTAGACG-F5
MT-2020-049-K-A_B	MT-2020-049-K-A	ERS14836237	ERR11140382	p1020_3-CGGAGCCT_AGAGGATA-F5
MT-2020-046-K-A_B	MT-2020-046-K-A	ERS14836264	ERR11140409	p1020_3-CGGAGCCT_CTCCTTAC-F5
MT-2020-045-K-A_B	MT-2020-045-K-A	ERS14836276	ERR11140421	p1020_3-CGGAGCCT_TATGCAGT-F5
MT-2020-043-K-A_B	MT-2020-043-K-A	ERS14836272	ERR11140417	p1020_3-CGGAGCCT_TACTCCTT-F5
MT-2020-040-K-A_B	MT-2020-040-K-A	ERS14836244	ERR11140389	p1020_3-CGGAGCCT_AGGCTTAG-F5
MT-2020-039-K-A_B	MT-2020-039-K-A	ERS14836282	ERR11140427	p1020_3-CGGAGCCT_TCTTACGC-F5
MT-2020-035-K-A_B	MT-2020-035-K-A	ERS14836254	ERR11140399	p1020_3-CGGAGCCT_ATTAGACG-F5
MT-2020-034-K-A_B	MT-2020-034-K-A	ERS14836668	ERR11139350	p1020_3-TACGCTGC_ATAGAGAG-F5
MT-2020-032-K-A_B	MT-2020-032-K-A	ERS14836657	ERR11139339	p1020_3-TACGCTGC_AGAGGATA-F5
MT-2020-030-K-A_B	MT-2020-030-K-A	ERS14836684	ERR11139366	p1020_3-TACGCTGC_CTCCTTAC-F5
MT-2020-023-K-A_B	MT-2020-023-K-A	ERS14836697	ERR11139379	p1020_3-TACGCTGC_TATGCAGT-F5
MT-2020-022-K-A_B	MT-2020-022-K-A	ERS14836693	ERR11139375	p1020_3-TACGCTGC_TACTCCTT-F5
MT-2020-039-DU_C	MT-2020-039-DU	ERS14836730	ERR11139412	p1020_3-TAGCGCTC_CGGAGAGA-F5
MT-2020-022-DU_C	MT-2020-022-DU	ERS14835923	ERR11140068	p1020_3-ACTGAGCG_CGGAGAGA-F5
MT-2020-040-IL_C	MT-2020-040-IL	ERS14836090	ERR11140235	p1020_3-CCTAAGAC_AGCTAGAA-F5
MT-2020-028-T-A_C	MT-2020-028-T-A	ERS14836197	ERR11140342	p1020_3-CGATCAGT_ATAGCCTT-F5
MT-2020-039-K-A_C	MT-2020-039-K-A	ERS14836867	ERR11139549	p1020_3-TCGACGTC_CTAGTCGA-F5
MT-2020-026-K-A_C	MT-2020-026-K-A	ERS14836854	ERR11139536	p1020_3-TCGACGTC_AGCTAGAA-F5
MT-2020-001-TR_A	MT-2020-001-TR	ERS14836616	ERR11139298	p1020_3-TAAGGCGA_ATAGAGAG-F1
MT-2020-004-TR_A	MT-2020-004-TR	ERS14836643	ERR11139325	p1020_3-TAAGGCGA_TATGCAGT-F1
MT-2020-006-TR_A	MT-2020-006-TR	ERS14836613	ERR11139295	p1020_3-TAAGGCGA_AGGCTTAG-F1
MT-2020-008-TR_A	MT-2020-008-TR	ERS14836622	ERR11139304	p1020_3-TAAGGCGA_ATTAGACG-F1
MT-2020-010-TR_A	MT-2020-010-TR	ERS14836286	ERR11140431	p1020_3-CGTACTAG_AGAGGATA-F1
MT-2020-013-TR_A	MT-2020-013-TR	ERS14836319	ERR11140464	p1020_3-CGTACTAG_TACTCCTT-F1
MT-2020-016-TR_A	MT-2020-016-TR	ERS14836301	ERR11140446	p1020_3-CGTACTAG_ATTAGACG-F1
MT-2020-017-TR_A	MT-2020-017-TR	ERS14835966	ERR11140111	p1020_3-AGGCAGAA_ATAGAGAG-F1
MT-2020-018-TR_A	MT-2020-018-TR	ERS14835957	ERR11140102	p1020_3-AGGCAGAA_AGAGGATA-F1
MT-2020-053-TR_A	MT-2020-053-TR	ERS14836499	ERR11139181	p1020_3-GGACTCCT_TACTCCTT-F1
MT-2020-001-LI_A	MT-2020-001-LI	ERS14836781	ERR11139463	p1020_3-TAGGCATG_CTCCTTAC-F1
MT-2020-004-LI_A	MT-2020-004-LI	ERS14836763	ERR11139445	p1020_3-TAGGCATG_AGGCTTAG-F1
MT-2020-006-LI_A	MT-2020-006-LI	ERS14836772	ERR11139454	p1020_3-TAGGCATG_ATTAGACG-F1
MT-2020-008-LI_A	MT-2020-008-LI	ERS14836334	ERR11140479	p1020_3-CTCTCTAC_AGAGGATA-F1
MT-2020-010-LI_A	MT-2020-010-LI	ERS14836367	ERR11140512	p1020_3-CTCTCTAC_TATGCAGT-F1
MT-2020-013-LI_A	MT-2020-013-LI	ERS14836372	ERR11140517	p1020_3-CTCTCTAC_TCTTACGC-F1
MT-2020-016-LI_A	MT-2020-016-LI	ERS14836134	ERR11140279	p1020_3-CGAGGCTG_AGAGGATA-F1
MT-2020-017-LI_A	MT-2020-017-LI	ERS14836157	ERR11140302	p1020_3-CGAGGCTG_CTCCTTAC-F1
MT-2020-018-LI_A	MT-2020-018-LI	ERS14836169	ERR11140314	p1020_3-CGAGGCTG_TATGCAGT-F1
MT-2020-020-LI_A	MT-2020-020-LI	ERS14836139	ERR11140284	p1020_3-CGAGGCTG_AGGCTTAG-F1
MT-2020-053-LI_A	MT-2020-053-LI	ERS14836024	ERR11140169	p1020_3-ATCTCAGG_TCTTACGC-F1
MT-2020-001-TR_B	MT-2020-001-TR	ERS14835864	ERR11140009	p1020_3-ACTCGCTA_CGGAGAGA-F2
MT-2020-004-TR_B	MT-2020-004-TR	ERS14835839	ERR11139984	p1020_3-ACTCGCTA_ACTCTAGG-F2
MT-2020-006-TR_B	MT-2020-006-TR	ERS14835857	ERR11140002	p1020_3-ACTCGCTA_ATAGCCTT-F2
MT-2020-008-TR_B	MT-2020-008-TR	ERS14835888	ERR11140033	p1020_3-ACTCGCTA_TCGCATAA-F2
MT-2020-010-TR_B	MT-2020-010-TR	ERS14836538	ERR11139220	p1020_3-GGAGCTAC_CTAGTCGA-F2
MT-2020-013-TR_B	MT-2020-013-TR	ERS14836545	ERR11139227	p1020_3-GGAGCTAC_CTTAATAG-F2
MT-2020-016-TR_B	MT-2020-016-TR	ERS14836558	ERR11139240	p1020_3-GGAGCTAC_TCGCATAA-F2
MT-2020-017-TR_B	MT-2020-017-TR	ERS14836399	ERR11140544	p1020_3-GCGTAGTA_CGGAGAGA-F2
MT-2020-018-TR_B	MT-2020-018-TR	ERS14836402	ERR11140547	p1020_3-GCGTAGTA_CTAGTCGA-F2
MT-2020-053-TR_B	MT-2020-053-TR	ERS14836686	ERR11139368	p1020_3-TACGCTGC_CTTAATAG-F2
MT-2020-001-LI_B	MT-2020-001-LI	ERS14836033	ERR11140178	p1020_3-ATGCGCAG_AGCTAGAA-F2
MT-2020-004-LI_B	MT-2020-004-LI	ERS14836044	ERR11140189	p1020_3-ATGCGCAG_ATAGCCTT-F2
MT-2020-006-LI_B	MT-2020-006-LI	ERS14836073	ERR11140218	p1020_3-ATGCGCAG_TCGCATAA-F2
MT-2020-008-LI_B	MT-2020-008-LI	ERS14836732	ERR11139414	p1020_3-TAGCGCTC_CTAGTCGA-F2
MT-2020-010-LI_B	MT-2020-010-LI	ERS14836706	ERR11139388	p1020_3-TAGCGCTC_ACTCTAGG-F2
MT-2020-013-LI_B	MT-2020-013-LI	ERS14836742	ERR11139424	p1020_3-TAGCGCTC_TAAGGCTC-F2
MT-2020-016-LI_B	MT-2020-016-LI	ERS14835925	ERR11140070	p1020_3-ACTGAGCG_CTAGTCGA-F2
MT-2020-017-LI_B	MT-2020-017-LI	ERS14835902	ERR11140047	p1020_3-ACTGAGCG_AGCTAGAA-F2
MT-2020-018-LI_B	MT-2020-018-LI	ERS14835895	ERR11140040	p1020_3-ACTGAGCG_ACTCTAGG-F2
MT-2020-020-LI_B	MT-2020-020-LI	ERS14835913	ERR11140058	p1020_3-ACTGAGCG_ATAGCCTT-F2
MT-2020-053-LI_B	MT-2020-053-LI	ERS14836872	ERR11139554	p1020_3-TCGACGTC_TAAGGCTC-F2
MT-2020-001-DU_A	MT-2020-001-DU	ERS14836617	ERR11139299	p1020_3-TAAGGCGA_ATAGAGAG-F2
MT-2020-004-DU_A	MT-2020-004-DU	ERS14836644	ERR11139326	p1020_3-TAAGGCGA_TATGCAGT-F2
MT-2020-006-DU_A	MT-2020-006-DU	ERS14836614	ERR11139296	p1020_3-TAAGGCGA_AGGCTTAG-F2
MT-2020-008-DU_A	MT-2020-008-DU	ERS14836623	ERR11139305	p1020_3-TAAGGCGA_ATTAGACG-F2
MT-2020-010-DU_A	MT-2020-010-DU	ERS14836287	ERR11140432	p1020_3-CGTACTAG_AGAGGATA-F2
MT-2020-013-DU_A	MT-2020-013-DU	ERS14836320	ERR11140465	p1020_3-CGTACTAG_TACTCCTT-F2
MT-2020-016-DU_A	MT-2020-016-DU	ERS14836302	ERR11140447	p1020_3-CGTACTAG_ATTAGACG-F2
MT-2020-018-DU_A	MT-2020-018-DU	ERS14835958	ERR11140103	p1020_3-AGGCAGAA_AGAGGATA-F2
MT-2020-053-DU_A	MT-2020-053-DU	ERS14836473	ERR11140618	p1020_3-GGACTCCT_AGGCTTAG-F2
MT-2020-054-DU_A	MT-2020-054-DU	ERS14836509	ERR11139191	p1020_3-GGACTCCT_TCTTACGC-F2
MT-2020-001-IL_A	MT-2020-001-IL	ERS14836759	ERR11139441	p1020_3-TAGGCATG_AGAGGATA-F2
MT-2020-006-IL_A	MT-2020-006-IL	ERS14836800	ERR11139482	p1020_3-TAGGCATG_TCTTACGC-F2
MT-2020-008-IL_A	MT-2020-008-IL	ERS14836343	ERR11140488	p1020_3-CTCTCTAC_ATAGAGAG-F2
MT-2020-010-IL_A	MT-2020-010-IL	ERS14836356	ERR11140501	p1020_3-CTCTCTAC_CTCCTTAC-F2
MT-2020-013-IL_A	MT-2020-013-IL	ERS14836340	ERR11140485	p1020_3-CTCTCTAC_AGGCTTAG-F2
MT-2020-016-IL_A	MT-2020-016-IL	ERS14836143	ERR11140288	p1020_3-CGAGGCTG_ATAGAGAG-F2
MT-2020-018-IL_A	MT-2020-018-IL	ERS14836158	ERR11140303	p1020_3-CGAGGCTG_CTCCTTAC-F2
MT-2020-020-IL_A	MT-2020-020-IL	ERS14836167	ERR11140312	p1020_3-CGAGGCTG_TACTCCTT-F2
MT-2020-053-IL_A	MT-2020-053-IL	ERS14836580	ERR11139262	p1020_3-GTAGAGGA_ATTAGACG-F2
MT-2020-054-IL_A	MT-2020-054-IL	ERS14836436	ERR11140581	p1020_3-GCTCATGA_ATAGAGAG-F2
MT-2020-054-LI_A	MT-2020-054-LI	ERS14836457	ERR11140602	p1020_3-GCTCATGA_TATGCAGT-F2
MT-2020-001-DU_B	MT-2020-001-DU	ERS14835865	ERR11140010	p1020_3-ACTCGCTA_CGGAGAGA-F3
MT-2020-004-DU_B	MT-2020-004-DU	ERS14835840	ERR11139985	p1020_3-ACTCGCTA_ACTCTAGG-F3
MT-2020-006-DU_B	MT-2020-006-DU	ERS14835858	ERR11140003	p1020_3-ACTCGCTA_ATAGCCTT-F3
MT-2020-008-DU_B	MT-2020-008-DU	ERS14835889	ERR11140034	p1020_3-ACTCGCTA_TCGCATAA-F3
MT-2020-010-DU_B	MT-2020-010-DU	ERS14836539	ERR11139221	p1020_3-GGAGCTAC_CTAGTCGA-F3
MT-2020-013-DU_B	MT-2020-013-DU	ERS14836546	ERR11139228	p1020_3-GGAGCTAC_CTTAATAG-F3
MT-2020-016-DU_B	MT-2020-016-DU	ERS14836559	ERR11139241	p1020_3-GGAGCTAC_TCGCATAA-F3
MT-2020-018-DU_B	MT-2020-018-DU	ERS14836403	ERR11140548	p1020_3-GCGTAGTA_CTAGTCGA-F3
MT-2020-053-DU_B	MT-2020-053-DU	ERS14836670	ERR11139352	p1020_3-TACGCTGC_ATAGCCTT-F3
MT-2020-054-DU_B	MT-2020-054-DU	ERS14836689	ERR11139371	p1020_3-TACGCTGC_TAAGGCTC-F3
MT-2020-001-IL_B	MT-2020-001-IL	ERS14836056	ERR11140201	p1020_3-ATGCGCAG_CTAGTCGA-F3
MT-2020-008-IL_B	MT-2020-008-IL	ERS14836729	ERR11139411	p1020_3-TAGCGCTC_CGGAGAGA-F3
MT-2020-010-IL_B	MT-2020-010-IL	ERS14836714	ERR11139396	p1020_3-TAGCGCTC_AGCTAGAA-F3
MT-2020-013-IL_B	MT-2020-013-IL	ERS14836723	ERR11139405	p1020_3-TAGCGCTC_ATAGCCTT-F3
MT-2020-016-IL_B	MT-2020-016-IL	ERS14835922	ERR11140067	p1020_3-ACTGAGCG_CGGAGAGA-F3
MT-2020-017-IL_B	MT-2020-017-IL	ERS14835926	ERR11140071	p1020_3-ACTGAGCG_CTAGTCGA-F3
MT-2020-018-IL_B	MT-2020-018-IL	ERS14835903	ERR11140048	p1020_3-ACTGAGCG_AGCTAGAA-F3
MT-2020-020-IL_B	MT-2020-020-IL	ERS14835934	ERR11140079	p1020_3-ACTGAGCG_CTTAATAG-F3
MT-2020-053-IL_B	MT-2020-053-IL	ERS14836227	ERR11140372	p1020_3-CGATCAGT_TCGCATAA-F3
MT-2020-054-IL_B	MT-2020-054-IL	ERS14836904	ERR11139586	p1020_3-TGCAGCTA_CGGAGAGA-F3
MT-2020-054-LI_B	MT-2020-054-LI	ERS14836884	ERR11139566	p1020_3-TGCAGCTA_ACTCTAGG-F3
MT-2020-001-T-A_A	MT-2020-001-T-A	ERS14836625	ERR11139307	p1020_3-TAAGGCGA_CGGAGAGA-F1
MT-2020-004-T-A_A	MT-2020-004-T-A	ERS14836637	ERR11139319	p1020_3-TAAGGCGA_TAAGGCTC-F1
MT-2020-008-T-A_A	MT-2020-008-T-A	ERS14836298	ERR11140443	p1020_3-CGTACTAG_ATAGCCTT-F1
MT-2020-010-T-A_A	MT-2020-010-T-A	ERS14835978	ERR11140123	p1020_3-AGGCAGAA_CTAGTCGA-F1
MT-2020-013-T-A_A	MT-2020-013-T-A	ERS14835996	ERR11140141	p1020_3-AGGCAGAA_TCGCATAA-F1
MT-2020-016-T-A_A	MT-2020-016-T-A	ERS14836816	ERR11139498	p1020_3-TCCTGAGC_ATAGCCTT-F1
MT-2020-017-T-A_A	MT-2020-017-T-A	ERS14836842	ERR11139524	p1020_3-TCCTGAGC_TCGCATAA-F1
MT-2020-018-T-A_A	MT-2020-018-T-A	ERS14836487	ERR11139169	p1020_3-GGACTCCT_CTAGTCGA-F1
MT-2020-020-T-A_A	MT-2020-020-T-A	ERS14836478	ERR11140623	p1020_3-GGACTCCT_ATAGCCTT-F1
MT-2020-053-T-A_A	MT-2020-053-T-A	ERS14836002	ERR11140147	p1020_3-ATCTCAGG_ACTCTAGG-F1
MT-2020-054-T-A_A	MT-2020-054-T-A	ERS14836010	ERR11140155	p1020_3-ATCTCAGG_ATAGCCTT-F1
MT-2020-001-T-A_B	MT-2020-001-T-A	ERS14835853	ERR11139998	p1020_3-ACTCGCTA_ATAGAGAG-F2
MT-2020-004-T-A_B	MT-2020-004-T-A	ERS14835891	ERR11140036	p1020_3-ACTCGCTA_TCTTACGC-F2
MT-2020-008-T-A_B	MT-2020-008-T-A	ERS14836522	ERR11139204	p1020_3-GGAGCTAC_AGGCTTAG-F2
MT-2020-010-T-A_B	MT-2020-010-T-A	ERS14836379	ERR11140524	p1020_3-GCGTAGTA_AGAGGATA-F2
MT-2020-013-T-A_B	MT-2020-013-T-A	ERS14836396	ERR11140541	p1020_3-GCGTAGTA_ATTAGACG-F2
MT-2020-016-T-A_B	MT-2020-016-T-A	ERS14836242	ERR11140387	p1020_3-CGGAGCCT_AGGCTTAG-F2
MT-2020-017-T-A_B	MT-2020-017-T-A	ERS14836252	ERR11140397	p1020_3-CGGAGCCT_ATTAGACG-F2
MT-2020-018-T-A_B	MT-2020-018-T-A	ERS14836655	ERR11139337	p1020_3-TACGCTGC_AGAGGATA-F2
MT-2020-020-T-A_B	MT-2020-020-T-A	ERS14836662	ERR11139344	p1020_3-TACGCTGC_AGGCTTAG-F2
MT-2020-053-T-A_B	MT-2020-053-T-A	ERS14836877	ERR11139559	p1020_3-TCGACGTC_TATGCAGT-F2
MT-2020-054-T-A_B	MT-2020-054-T-A	ERS14836856	ERR11139538	p1020_3-TCGACGTC_AGGCTTAG-F2
MT-2020-001-O-A_A	MT-2020-001-O-A	ERS14835841	ERR11139986	p1020_3-ACTCGCTA_AGAGGATA-F1
MT-2020-004-O-A_A	MT-2020-004-O-A	ERS14835859	ERR11140004	p1020_3-ACTCGCTA_ATTAGACG-F1
MT-2020-006-O-A_A	MT-2020-006-O-A	ERS14836553	ERR11139235	p1020_3-GGAGCTAC_TATGCAGT-F1
MT-2020-008-O-A_A	MT-2020-008-O-A	ERS14836530	ERR11139212	p1020_3-GGAGCTAC_ATTAGACG-F1
MT-2020-010-O-A_A	MT-2020-010-O-A	ERS14836416	ERR11140561	p1020_3-GCGTAGTA_TATGCAGT-F1
MT-2020-013-O-A_A	MT-2020-013-O-A	ERS14836234	ERR11140379	p1020_3-CGGAGCCT_AGAGGATA-F1
MT-2020-016-O-A_A	MT-2020-016-O-A	ERS14836251	ERR11140396	p1020_3-CGGAGCCT_ATTAGACG-F1
MT-2020-017-O-A_A	MT-2020-017-O-A	ERS14836654	ERR11139336	p1020_3-TACGCTGC_AGAGGATA-F1
MT-2020-018-O-A_A	MT-2020-018-O-A	ERS14836694	ERR11139376	p1020_3-TACGCTGC_TATGCAGT-F1
MT-2020-020-O-A_A	MT-2020-020-O-A	ERS14836671	ERR11139353	p1020_3-TACGCTGC_ATTAGACG-F1
MT-2020-053-O-A_A	MT-2020-053-O-A	ERS14836220	ERR11140365	p1020_3-CGATCAGT_TACTCCTT-F1
MT-2020-054-O-A_A	MT-2020-054-O-A	ERS14836229	ERR11140374	p1020_3-CGATCAGT_TCTTACGC-F1
MT-2020-001-O-A_B	MT-2020-001-O-A	ERS14836630	ERR11139312	p1020_3-TAAGGCGA_CTAGTCGA-F3
MT-2020-004-O-A_B	MT-2020-004-O-A	ERS14836648	ERR11139330	p1020_3-TAAGGCGA_TCGCATAA-F3
MT-2020-006-O-A_B	MT-2020-006-O-A	ERS14836285	ERR11140430	p1020_3-CGTACTAG_ACTCTAGG-F3
MT-2020-008-O-A_B	MT-2020-008-O-A	ERS14836327	ERR11140472	p1020_3-CGTACTAG_TCGCATAA-F3
MT-2020-010-O-A_B	MT-2020-010-O-A	ERS14835956	ERR11140101	p1020_3-AGGCAGAA_ACTCTAGG-F3
MT-2020-013-O-A_B	MT-2020-013-O-A	ERS14836827	ERR11139509	p1020_3-TCCTGAGC_CTAGTCGA-F3
MT-2020-016-O-A_B	MT-2020-016-O-A	ERS14836844	ERR11139526	p1020_3-TCCTGAGC_TCGCATAA-F3
MT-2020-017-O-A_B	MT-2020-017-O-A	ERS14836489	ERR11139171	p1020_3-GGACTCCT_CTAGTCGA-F3
MT-2020-018-O-A_B	MT-2020-018-O-A	ERS14836465	ERR11140610	p1020_3-GGACTCCT_ACTCTAGG-F3
MT-2020-020-O-A_B	MT-2020-020-O-A	ERS14836507	ERR11139189	p1020_3-GGACTCCT_TCGCATAA-F3
MT-2020-053-O-A_B	MT-2020-053-O-A	ERS14836590	ERR11139272	p1020_3-GTAGAGGA_CTTAATAG-F3
MT-2020-054-O-A_B	MT-2020-054-O-A	ERS14836592	ERR11139274	p1020_3-GTAGAGGA_TAAGGCTC-F3
MT-2020-001-K-A_A	MT-2020-001-K-A	ERS14836859	ERR11139541	p1020_3-TCGACGTC_ATAGAGAG-F5
MT-2020-004-K-A_A	MT-2020-004-K-A	ERS14836878	ERR11139560	p1020_3-TCGACGTC_TATGCAGT-F5
MT-2020-008-K-A_A	MT-2020-008-K-A	ERS14836862	ERR11139544	p1020_3-TCGACGTC_ATTAGACG-F5
MT-2020-010-K-A_A	MT-2020-010-K-A	ERS14836888	ERR11139570	p1020_3-TGCAGCTA_AGAGGATA-F5
MT-2020-013-K-A_A	MT-2020-013-K-A	ERS14836919	ERR11139601	p1020_3-TGCAGCTA_TACTCCTT-F5
MT-2020-016-K-A_A	MT-2020-016-K-A	ERS14836902	ERR11139584	p1020_3-TGCAGCTA_ATTAGACG-F5
MT-2020-017-K-A_A	MT-2020-017-K-A	ERS14836193	ERR11140338	p1020_3-CGATCAGT_ATAGAGAG-F5
MT-2020-018-K-A_A	MT-2020-018-K-A	ERS14836184	ERR11140329	p1020_3-CGATCAGT_AGAGGATA-F5
MT-2020-020-K-A_A	MT-2020-020-K-A	ERS14836224	ERR11140369	p1020_3-CGATCAGT_TATGCAGT-F5
MT-2020-053-K-A_A	MT-2020-053-K-A	ERS14835919	ERR11140064	p1020_3-ACTGAGCG_ATTAGACG-F5
MT-2020-054-K-A_A	MT-2020-054-K-A	ERS14836720	ERR11139402	p1020_3-TAGCGCTC_ATAGAGAG-F5
MT-2020-001-K-A_B	MT-2020-001-K-A	ERS14835855	ERR11140000	p1020_3-ACTCGCTA_ATAGAGAG-F5
MT-2020-004-K-A_B	MT-2020-004-K-A	ERS14835886	ERR11140031	p1020_3-ACTCGCTA_TATGCAGT-F5
MT-2020-006-K-A_B	MT-2020-006-K-A	ERS14835851	ERR11139996	p1020_3-ACTCGCTA_AGGCTTAG-F5
MT-2020-008-K-A_B	MT-2020-008-K-A	ERS14835862	ERR11140007	p1020_3-ACTCGCTA_ATTAGACG-F5
MT-2020-010-K-A_B	MT-2020-010-K-A	ERS14836517	ERR11139199	p1020_3-GGAGCTAC_AGAGGATA-F5
MT-2020-013-K-A_B	MT-2020-013-K-A	ERS14836552	ERR11139234	p1020_3-GGAGCTAC_TACTCCTT-F5
MT-2020-016-K-A_B	MT-2020-016-K-A	ERS14836533	ERR11139215	p1020_3-GGAGCTAC_ATTAGACG-F5
MT-2020-017-K-A_B	MT-2020-017-K-A	ERS14836392	ERR11140537	p1020_3-GCGTAGTA_ATAGAGAG-F5
MT-2020-018-K-A_B	MT-2020-018-K-A	ERS14836381	ERR11140526	p1020_3-GCGTAGTA_AGAGGATA-F5
MT-2020-020-K-A_B	MT-2020-020-K-A	ERS14836419	ERR11140564	p1020_3-GCGTAGTA_TATGCAGT-F5
MT-2020-053-K-A_B	MT-2020-053-K-A	ERS14836674	ERR11139356	p1020_3-TACGCTGC_ATTAGACG-F5
MT-2020-054-K-A_B	MT-2020-054-K-A	ERS14836042	ERR11140187	p1020_3-ATGCGCAG_ATAGAGAG-F5
MT-2020-017-IL_C	MT-2020-017-IL	ERS14836075	ERR11140220	p1020_3-ATGCGCAG_TCGCATAA-F5
MT-2020-006-IL_C	MT-2020-006-IL	ERS14836105	ERR11140250	p1020_3-CCTAAGAC_CGGAGAGA-F5
MT-2020-051-T-B_A	MT-2020-051-T-B	ERS14836775	ERR11139457	p1020_3-TAGGCATG_CGGAGAGA-F1
MT-2020-049-T-B_A	MT-2020-049-T-B	ERS14836755	ERR11139437	p1020_3-TAGGCATG_ACTCTAGG-F1
MT-2020-045-T-B_A	MT-2020-045-T-B	ERS14836336	ERR11140481	p1020_3-CTCTCTAC_AGCTAGAA-F1
MT-2020-043-T-B_A	MT-2020-043-T-B	ERS14836345	ERR11140490	p1020_3-CTCTCTAC_ATAGCCTT-F1
MT-2020-040-T-B_A	MT-2020-040-T-B	ERS14836154	ERR11140299	p1020_3-CGAGGCTG_CTAGTCGA-F1
MT-2020-039-T-B_A	MT-2020-039-T-B	ERS14836131	ERR11140276	p1020_3-CGAGGCTG_ACTCTAGG-F1
MT-2020-032-T-B_A	MT-2020-032-T-B	ERS14836163	ERR11140308	p1020_3-CGAGGCTG_TAAGGCTC-F1
MT-2020-035-T-B_A	MT-2020-035-T-B	ERS14835799	ERR11139944	p1020_3-AAGAGGCA_ACTCTAGG-F1
MT-2020-034-T-B_A	MT-2020-034-T-B	ERS14835825	ERR11139970	p1020_3-AAGAGGCA_TAAGGCTC-F1
MT-2020-030-T-B_A	MT-2020-030-T-B	ERS14836584	ERR11139266	p1020_3-GTAGAGGA_CTAGTCGA-F1
MT-2020-028-T-B_A	MT-2020-028-T-B	ERS14836589	ERR11139271	p1020_3-GTAGAGGA_CTTAATAG-F1
MT-2020-022-T-B_A	MT-2020-022-T-B	ERS14836591	ERR11139273	p1020_3-GTAGAGGA_TAAGGCTC-F1
MT-2020-026-T-B_A	MT-2020-026-T-B	ERS14836444	ERR11140589	p1020_3-GCTCATGA_CTAGTCGA-F1
MT-2020-023-T-B_A	MT-2020-023-T-B	ERS14836451	ERR11140596	p1020_3-GCTCATGA_TAAGGCTC-F1
MT-2020-051-T-B_B	MT-2020-051-T-B	ERS14836040	ERR11140185	p1020_3-ATGCGCAG_ATAGAGAG-F2
MT-2020-049-T-B_B	MT-2020-049-T-B	ERS14836070	ERR11140215	p1020_3-ATGCGCAG_TATGCAGT-F2
MT-2020-046-T-B_B	MT-2020-046-T-B	ERS14836718	ERR11139400	p1020_3-TAGCGCTC_ATAGAGAG-F2
MT-2020-045-T-B_B	MT-2020-045-T-B	ERS14836736	ERR11139418	p1020_3-TAGCGCTC_CTCCTTAC-F2
MT-2020-040-T-B_B	MT-2020-040-T-B	ERS14835898	ERR11140043	p1020_3-ACTGAGCG_AGAGGATA-F2
MT-2020-039-T-B_B	MT-2020-039-T-B	ERS14835944	ERR11140089	p1020_3-ACTGAGCG_TATGCAGT-F2
MT-2020-032-T-B_B	MT-2020-032-T-B	ERS14835952	ERR11140097	p1020_3-ACTGAGCG_TCTTACGC-F2
MT-2020-035-T-B_B	MT-2020-035-T-B	ERS14836124	ERR11140269	p1020_3-CCTAAGAC_TATGCAGT-F2
MT-2020-034-T-B_B	MT-2020-034-T-B	ERS14836130	ERR11140275	p1020_3-CCTAAGAC_TCTTACGC-F2
MT-2020-030-T-B_B	MT-2020-030-T-B	ERS14836183	ERR11140328	p1020_3-CGATCAGT_AGAGGATA-F2
MT-2020-022-T-B_B	MT-2020-022-T-B	ERS14836230	ERR11140375	p1020_3-CGATCAGT_TCTTACGC-F2
MT-2020-026-T-B_B	MT-2020-026-T-B	ERS14836887	ERR11139569	p1020_3-TGCAGCTA_AGAGGATA-F2
MT-2020-023-T-B_B	MT-2020-023-T-B	ERS14836926	ERR11139608	p1020_3-TGCAGCTA_TCTTACGC-F2
MT-2020-051-O-B_A	MT-2020-051-O-B	ERS14836069	ERR11140214	p1020_3-ATGCGCAG_TATGCAGT-F1
MT-2020-049-0-B_A	MT-2020-049-0-B	ERS14836036	ERR11140181	p1020_3-ATGCGCAG_AGGCTTAG-F1
MT-2020-045-O-B_A	MT-2020-045-O-B	ERS14836708	ERR11139390	p1020_3-TAGCGCTC_AGAGGATA-F1
MT-2020-043-O-B_A	MT-2020-043-O-B	ERS14836743	ERR11139425	p1020_3-TAGCGCTC_TACTCCTT-F1
MT-2020-040-O-B_A	MT-2020-040-O-B	ERS14836752	ERR11139434	p1020_3-TAGCGCTC_TCTTACGC-F1
MT-2020-039-O-B_A	MT-2020-039-O-B	ERS14835908	ERR11140053	p1020_3-ACTGAGCG_ATAGAGAG-F1
MT-2020-035-O-B_A	MT-2020-035-O-B	ERS14835897	ERR11140042	p1020_3-ACTGAGCG_AGAGGATA-F1
MT-2020-034-O-B_A	MT-2020-034-O-B	ERS14835943	ERR11140088	p1020_3-ACTGAGCG_TATGCAGT-F1
MT-2020-032-O-B_A	MT-2020-032-O-B	ERS14835905	ERR11140050	p1020_3-ACTGAGCG_AGGCTTAG-F1
MT-2020-030-O-B_A	MT-2020-030-O-B	ERS14835916	ERR11140061	p1020_3-ACTGAGCG_ATTAGACG-F1
MT-2020-028-O-B_A	MT-2020-028-O-B	ERS14836110	ERR11140255	p1020_3-CCTAAGAC_CTCCTTAC-F1
MT-2020-026-O-B_A	MT-2020-026-O-B	ERS14836120	ERR11140265	p1020_3-CCTAAGAC_TACTCCTT-F1
MT-2020-023-O-B_A	MT-2020-023-O-B	ERS14836129	ERR11140274	p1020_3-CCTAAGAC_TCTTACGC-F1
MT-2020-022-O-B_A	MT-2020-022-O-B	ERS14836191	ERR11140336	p1020_3-CGATCAGT_ATAGAGAG-F1
MT-2020-028-O-1.7.2020_A	MT-2020-028-O-1.7.2020	ERS14836909	ERR11139591	p1020_3-TGCAGCTA_CTCCTTAC-F1
MT-2020-051-O-17.6.20_A	MT-2020-051-O-17.6.20	ERS14836920	ERR11139602	p1020_3-TGCAGCTA_TATGCAGT-F1
MT-2020-051-O-1.7.20_A	MT-2020-051-O-1.7.20	ERS14836918	ERR11139600	p1020_3-TGCAGCTA_TACTCCTT-F1
MT-2020-049-O-17.6.20_A	MT-2020-049-O-17.6.20	ERS14836893	ERR11139575	p1020_3-TGCAGCTA_AGGCTTAG-F1
MT-2020-049-O-1.7.20_A	MT-2020-049-O-1.7.20	ERS14836925	ERR11139607	p1020_3-TGCAGCTA_TCTTACGC-F1
MT-2020-046-O-17.6.20_A	MT-2020-046-O-17.6.20	ERS14836857	ERR11139539	p1020_3-TCGACGTC_ATAGAGAG-F1
MT-2020-046-O-1.7.20_A	MT-2020-046-O-1.7.20	ERS14836850	ERR11139532	p1020_3-TCGACGTC_AGAGGATA-F1
MT-2020-045-O-17.6.20_A	MT-2020-045-O-17.6.20	ERS14836876	ERR11139558	p1020_3-TCGACGTC_TATGCAGT-F1
MT-2020-045-O-1.7.20_A	MT-2020-045-O-1.7.20	ERS14836873	ERR11139555	p1020_3-TCGACGTC_TACTCCTT-F1
MT-2020-043-O-17.6.20_A	MT-2020-043-O-17.6.20	ERS14836855	ERR11139537	p1020_3-TCGACGTC_AGGCTTAG-F1
MT-2020-043-O-1.7.20_A	MT-2020-043-O-1.7.20	ERS14836881	ERR11139563	p1020_3-TCGACGTC_TCTTACGC-F1
MT-2020-040-O-17.6.20_A	MT-2020-040-O-17.6.20	ERS14836861	ERR11139543	p1020_3-TCGACGTC_ATTAGACG-F1
MT-2020-051-O-B_B	MT-2020-051-O-B	ERS14836757	ERR11139439	p1020_3-TAGGCATG_ACTCTAGG-F3
MT-2020-049-0-B_B	MT-2020-049-0-B	ERS14836771	ERR11139453	p1020_3-TAGGCATG_ATAGCCTT-F3
MT-2020-045-O-B_B	MT-2020-045-O-B	ERS14836354	ERR11140499	p1020_3-CTCTCTAC_CTAGTCGA-F3
MT-2020-043-O-B_B	MT-2020-043-O-B	ERS14836360	ERR11140505	p1020_3-CTCTCTAC_CTTAATAG-F3
MT-2020-040-O-B_B	MT-2020-040-O-B	ERS14836363	ERR11140508	p1020_3-CTCTCTAC_TAAGGCTC-F3
MT-2020-039-O-B_B	MT-2020-039-O-B	ERS14836153	ERR11140298	p1020_3-CGAGGCTG_CGGAGAGA-F3
MT-2020-035-O-B_B	MT-2020-035-O-B	ERS14836156	ERR11140301	p1020_3-CGAGGCTG_CTAGTCGA-F3
MT-2020-034-O-B_B	MT-2020-034-O-B	ERS14836133	ERR11140278	p1020_3-CGAGGCTG_ACTCTAGG-F3
MT-2020-032-O-B_B	MT-2020-032-O-B	ERS14836147	ERR11140292	p1020_3-CGAGGCTG_ATAGCCTT-F3
MT-2020-030-O-B_B	MT-2020-030-O-B	ERS14836174	ERR11140319	p1020_3-CGAGGCTG_TCGCATAA-F3
MT-2020-028-O-B_B	MT-2020-028-O-B	ERS14835805	ERR11139950	p1020_3-AAGAGGCA_AGCTAGAA-F3
MT-2020-026-O-B_B	MT-2020-026-O-B	ERS14835824	ERR11139969	p1020_3-AAGAGGCA_CTTAATAG-F3
MT-2020-023-O-B_B	MT-2020-023-O-B	ERS14835826	ERR11139971	p1020_3-AAGAGGCA_TAAGGCTC-F3
MT-2020-022-O-B_B	MT-2020-022-O-B	ERS14836583	ERR11139265	p1020_3-GTAGAGGA_CGGAGAGA-F3
MT-2020-028-O-1.7.2020_B	MT-2020-028-O-1.7.2020	ERS14836432	ERR11140577	p1020_3-GCTCATGA_AGCTAGAA-F3
MT-2020-051-O-17.6.20_B	MT-2020-051-O-17.6.20	ERS14836428	ERR11140573	p1020_3-GCTCATGA_ACTCTAGG-F3
MT-2020-051-O-1.7.20_B	MT-2020-051-O-1.7.20	ERS14836450	ERR11140595	p1020_3-GCTCATGA_CTTAATAG-F3
MT-2020-049-O-17.6.20_B	MT-2020-049-O-17.6.20	ERS14836439	ERR11140584	p1020_3-GCTCATGA_ATAGCCTT-F3
MT-2020-049-O-1.7.20_B	MT-2020-049-O-1.7.20	ERS14836452	ERR11140597	p1020_3-GCTCATGA_TAAGGCTC-F3
MT-2020-046-O-17.6.20_B	MT-2020-046-O-17.6.20	ERS14836014	ERR11140159	p1020_3-ATCTCAGG_CGGAGAGA-F3
MT-2020-045-O-17.6.20_B	MT-2020-045-O-17.6.20	ERS14836003	ERR11140148	p1020_3-ATCTCAGG_ACTCTAGG-F3
MT-2020-045-O-1.7.20_B	MT-2020-045-O-1.7.20	ERS14836017	ERR11140162	p1020_3-ATCTCAGG_CTTAATAG-F3
MT-2020-043-O-17.6.20_B	MT-2020-043-O-17.6.20	ERS14836011	ERR11140156	p1020_3-ATCTCAGG_ATAGCCTT-F3
MT-2020-043-O-1.7.20_B	MT-2020-043-O-1.7.20	ERS14836019	ERR11140164	p1020_3-ATCTCAGG_TAAGGCTC-F3
MT-2020-040-O-17.6.20_B	MT-2020-040-O-17.6.20	ERS14836023	ERR11140168	p1020_3-ATCTCAGG_TCGCATAA-F3
MT-2020-022-T-24.6.20_A	MT-2020-022-T-24.6.20	ERS14836626	ERR11139308	p1020_3-TAAGGCGA_CGGAGAGA-F2
MT-2020-028-T-1.7.2020_A	MT-2020-028-T-1.7.2020	ERS14836629	ERR11139311	p1020_3-TAAGGCGA_CTAGTCGA-F2
MT-2020-051-T-24.6.20_A	MT-2020-051-T-24.6.20	ERS14836611	ERR11139293	p1020_3-TAAGGCGA_AGCTAGAA-F2
MT-2020-051-T-17.6.20_A	MT-2020-051-T-17.6.20	ERS14836605	ERR11139287	p1020_3-TAAGGCGA_ACTCTAGG-F2
MT-2020-051-T-1.7.20_A	MT-2020-051-T-1.7.20	ERS14836635	ERR11139317	p1020_3-TAAGGCGA_CTTAATAG-F2
MT-2020-046-T-24.6.20_A	MT-2020-046-T-24.6.20	ERS14836620	ERR11139302	p1020_3-TAAGGCGA_ATAGCCTT-F2
MT-2020-046-T-17.6.20_A	MT-2020-046-T-17.6.20	ERS14836638	ERR11139320	p1020_3-TAAGGCGA_TAAGGCTC-F2
MT-2020-046-T-1.7.20_A	MT-2020-046-T-1.7.20	ERS14836647	ERR11139329	p1020_3-TAAGGCGA_TCGCATAA-F2
MT-2020-049-T-24.6.20_A	MT-2020-049-T-24.6.20	ERS14836305	ERR11140450	p1020_3-CGTACTAG_CGGAGAGA-F2
MT-2020-049-T-19.6.20_A	MT-2020-049-T-19.6.20	ERS14836290	ERR11140435	p1020_3-CGTACTAG_AGCTAGAA-F2
MT-2020-049-T-1.7.20_A	MT-2020-049-T-1.7.20	ERS14836284	ERR11140429	p1020_3-CGTACTAG_ACTCTAGG-F2
MT-2020-045-T-24.6.20_A	MT-2020-045-T-24.6.20	ERS14836314	ERR11140459	p1020_3-CGTACTAG_CTTAATAG-F2
MT-2020-045-T-1.7.20_A	MT-2020-045-T-1.7.20	ERS14836317	ERR11140462	p1020_3-CGTACTAG_TAAGGCTC-F2
MT-2020-043-T-24.6.20_A	MT-2020-043-T-24.6.20	ERS14835976	ERR11140121	p1020_3-AGGCAGAA_CGGAGAGA-F2
MT-2020-043-T-17.6.20_A	MT-2020-043-T-17.6.20	ERS14835979	ERR11140124	p1020_3-AGGCAGAA_CTAGTCGA-F2
MT-2020-043-T-1.7.20_A	MT-2020-043-T-1.7.20	ERS14835961	ERR11140106	p1020_3-AGGCAGAA_AGCTAGAA-F2
MT-2020-040-T-24.6.20_A	MT-2020-040-T-24.6.20	ERS14835955	ERR11140100	p1020_3-AGGCAGAA_ACTCTAGG-F2
MT-2020-040-T-17.6.20_A	MT-2020-040-T-17.6.20	ERS14835985	ERR11140130	p1020_3-AGGCAGAA_CTTAATAG-F2
MT-2020-040-T-1.7.20_A	MT-2020-040-T-1.7.20	ERS14835970	ERR11140115	p1020_3-AGGCAGAA_ATAGCCTT-F2
MT-2020-022-T-17.6.20_A	MT-2020-022-T-17.6.20	ERS14835988	ERR11140133	p1020_3-AGGCAGAA_TAAGGCTC-F2
MT-2020-039-T-24.6.20_A	MT-2020-039-T-24.6.20	ERS14836823	ERR11139505	p1020_3-TCCTGAGC_CGGAGAGA-F2
MT-2020-039-T-17.6.20_A	MT-2020-039-T-17.6.20	ERS14836826	ERR11139508	p1020_3-TCCTGAGC_CTAGTCGA-F2
MT-2020-039-T-1.7.20_A	MT-2020-039-T-1.7.20	ERS14836808	ERR11139490	p1020_3-TCCTGAGC_AGCTAGAA-F2
MT-2020-022-T-1.7.20_A	MT-2020-022-T-1.7.20	ERS14836803	ERR11139485	p1020_3-TCCTGAGC_ACTCTAGG-F2
MT-2020-035-T-17.6.20_A	MT-2020-035-T-17.6.20	ERS14836831	ERR11139513	p1020_3-TCCTGAGC_CTTAATAG-F2
MT-2020-035-T-1.7.20_A	MT-2020-035-T-1.7.20	ERS14836817	ERR11139499	p1020_3-TCCTGAGC_ATAGCCTT-F2
MT-2020-034-T-1.7.20_A	MT-2020-034-T-1.7.20	ERS14836843	ERR11139525	p1020_3-TCCTGAGC_TCGCATAA-F2
MT-2020-032-T-24.6.20_A	MT-2020-032-T-24.6.20	ERS14836485	ERR11139167	p1020_3-GGACTCCT_CGGAGAGA-F2
MT-2020-032-T-1.7.20_A	MT-2020-032-T-1.7.20	ERS14836470	ERR11140615	p1020_3-GGACTCCT_AGCTAGAA-F2
MT-2020-030-T-24.6.20_A	MT-2020-030-T-24.6.20	ERS14836464	ERR11140609	p1020_3-GGACTCCT_ACTCTAGG-F2
MT-2020-030-T-17.6.20_A	MT-2020-030-T-17.6.20	ERS14836494	ERR11139176	p1020_3-GGACTCCT_CTTAATAG-F2
MT-2020-030-T-1.7.20_A	MT-2020-030-T-1.7.20	ERS14836479	ERR11140624	p1020_3-GGACTCCT_ATAGCCTT-F2
MT-2020-028-T-24.6.20_A	MT-2020-028-T-24.6.20	ERS14836497	ERR11139179	p1020_3-GGACTCCT_TAAGGCTC-F2
MT-2020-028-T-17.6.20_A	MT-2020-028-T-17.6.20	ERS14836506	ERR11139188	p1020_3-GGACTCCT_TCGCATAA-F2
MT-2020-026-T-24.6.20_A	MT-2020-026-T-24.6.20	ERS14836776	ERR11139458	p1020_3-TAGGCATG_CGGAGAGA-F2
MT-2020-026-T-17.6.20_A	MT-2020-026-T-17.6.20	ERS14836779	ERR11139461	p1020_3-TAGGCATG_CTAGTCGA-F2
MT-2020-023-T-24.6.20_A	MT-2020-023-T-24.6.20	ERS14836756	ERR11139438	p1020_3-TAGGCATG_ACTCTAGG-F2
MT-2020-023-T-1.7.20_A	MT-2020-023-T-1.7.20	ERS14836788	ERR11139470	p1020_3-TAGGCATG_TAAGGCTC-F2
MT-2020-022-O-1.7.20_A	MT-2020-022-O-1.7.20	ERS14836797	ERR11139479	p1020_3-TAGGCATG_TCGCATAA-F2
MT-2020-030-O-17.6.20_A	MT-2020-030-O-17.6.20	ERS14836351	ERR11140496	p1020_3-CTCTCTAC_CGGAGAGA-F2
MT-2020-030-O-1.7.20_A	MT-2020-030-O-1.7.20	ERS14836353	ERR11140498	p1020_3-CTCTCTAC_CTAGTCGA-F2
MT-2020-022-O-17.6.20_A	MT-2020-022-O-17.6.20	ERS14836359	ERR11140504	p1020_3-CTCTCTAC_CTTAATAG-F2
MT-2020-026-O-17.6.20_A	MT-2020-026-O-17.6.20	ERS14836346	ERR11140491	p1020_3-CTCTCTAC_ATAGCCTT-F2
MT-2020-023-O-17.6.20_A	MT-2020-023-O-17.6.20	ERS14836362	ERR11140507	p1020_3-CTCTCTAC_TAAGGCTC-F2
MT-2020-023-O-1.7.20_A	MT-2020-023-O-1.7.20	ERS14836370	ERR11140515	p1020_3-CTCTCTAC_TCGCATAA-F2
MT-2020-040-O-1.7.20_A	MT-2020-040-O-1.7.20	ERS14836152	ERR11140297	p1020_3-CGAGGCTG_CGGAGAGA-F2
MT-2020-039-O-17.6.20_A	MT-2020-039-O-17.6.20	ERS14836155	ERR11140300	p1020_3-CGAGGCTG_CTAGTCGA-F2
MT-2020-039-O-1.7.20_A	MT-2020-039-O-1.7.20	ERS14836137	ERR11140282	p1020_3-CGAGGCTG_AGCTAGAA-F2
MT-2020-035-O-17.6.20_A	MT-2020-035-O-17.6.20	ERS14836132	ERR11140277	p1020_3-CGAGGCTG_ACTCTAGG-F2
MT-2020-035-O-1.7.20_A	MT-2020-035-O-1.7.20	ERS14836161	ERR11140306	p1020_3-CGAGGCTG_CTTAATAG-F2
MT-2020-034-O-17.6.20_A	MT-2020-034-O-17.6.20	ERS14836146	ERR11140291	p1020_3-CGAGGCTG_ATAGCCTT-F2
MT-2020-034-O-1.7.20_A	MT-2020-034-O-1.7.20	ERS14836164	ERR11140309	p1020_3-CGAGGCTG_TAAGGCTC-F2
MT-2020-028-O-17.6.20_A	MT-2020-028-O-17.6.20	ERS14836173	ERR11140318	p1020_3-CGAGGCTG_TCGCATAA-F2
MT-2020-032-O-17.6.20_A	MT-2020-032-O-17.6.20	ERS14835815	ERR11139960	p1020_3-AAGAGGCA_CGGAGAGA-F2
MT-2020-032-O-1.7.20_A	MT-2020-032-O-1.7.20	ERS14835818	ERR11139963	p1020_3-AAGAGGCA_CTAGTCGA-F2
MT-2020-022-T-24.6.20_B	MT-2020-022-T-24.6.20	ERS14835854	ERR11139999	p1020_3-ACTCGCTA_ATAGAGAG-F3
MT-2020-028-T-1.7.2020_B	MT-2020-028-T-1.7.2020	ERS14835843	ERR11139988	p1020_3-ACTCGCTA_AGAGGATA-F3
MT-2020-051-T-24.6.20_B	MT-2020-051-T-24.6.20	ERS14835871	ERR11140016	p1020_3-ACTCGCTA_CTCCTTAC-F3
MT-2020-051-T-17.6.20_B	MT-2020-051-T-17.6.20	ERS14835885	ERR11140030	p1020_3-ACTCGCTA_TATGCAGT-F3
MT-2020-051-T-1.7.20_B	MT-2020-051-T-1.7.20	ERS14835881	ERR11140026	p1020_3-ACTCGCTA_TACTCCTT-F3
MT-2020-046-T-24.6.20_B	MT-2020-046-T-24.6.20	ERS14835850	ERR11139995	p1020_3-ACTCGCTA_AGGCTTAG-F3
MT-2020-046-T-17.6.20_B	MT-2020-046-T-17.6.20	ERS14835892	ERR11140037	p1020_3-ACTCGCTA_TCTTACGC-F3
MT-2020-046-T-1.7.20_B	MT-2020-046-T-1.7.20	ERS14835861	ERR11140006	p1020_3-ACTCGCTA_ATTAGACG-F3
MT-2020-049-T-24.6.20_B	MT-2020-049-T-24.6.20	ERS14836526	ERR11139208	p1020_3-GGAGCTAC_ATAGAGAG-F3
MT-2020-049-T-19.6.20_B	MT-2020-049-T-19.6.20	ERS14836542	ERR11139224	p1020_3-GGAGCTAC_CTCCTTAC-F3
MT-2020-049-T-1.7.20_B	MT-2020-049-T-1.7.20	ERS14836555	ERR11139237	p1020_3-GGAGCTAC_TATGCAGT-F3
MT-2020-045-T-24.6.20_B	MT-2020-045-T-24.6.20	ERS14836551	ERR11139233	p1020_3-GGAGCTAC_TACTCCTT-F3
MT-2020-045-T-1.7.20_B	MT-2020-045-T-1.7.20	ERS14836562	ERR11139244	p1020_3-GGAGCTAC_TCTTACGC-F3
MT-2020-043-T-24.6.20_B	MT-2020-043-T-24.6.20	ERS14836391	ERR11140536	p1020_3-GCGTAGTA_ATAGAGAG-F3
MT-2020-043-T-17.6.20_B	MT-2020-043-T-17.6.20	ERS14836380	ERR11140525	p1020_3-GCGTAGTA_AGAGGATA-F3
MT-2020-043-T-1.7.20_B	MT-2020-043-T-1.7.20	ERS14836406	ERR11140551	p1020_3-GCGTAGTA_CTCCTTAC-F3
MT-2020-040-T-24.6.20_B	MT-2020-040-T-24.6.20	ERS14836418	ERR11140563	p1020_3-GCGTAGTA_TATGCAGT-F3
MT-2020-040-T-17.6.20_B	MT-2020-040-T-17.6.20	ERS14836414	ERR11140559	p1020_3-GCGTAGTA_TACTCCTT-F3
MT-2020-040-T-1.7.20_B	MT-2020-040-T-1.7.20	ERS14836387	ERR11140532	p1020_3-GCGTAGTA_AGGCTTAG-F3
MT-2020-022-T-17.6.20_B	MT-2020-022-T-17.6.20	ERS14836425	ERR11140570	p1020_3-GCGTAGTA_TCTTACGC-F3
MT-2020-039-T-24.6.20_B	MT-2020-039-T-24.6.20	ERS14836247	ERR11140392	p1020_3-CGGAGCCT_ATAGAGAG-F3
MT-2020-039-T-17.6.20_B	MT-2020-039-T-17.6.20	ERS14836236	ERR11140381	p1020_3-CGGAGCCT_AGAGGATA-F3
MT-2020-039-T-1.7.20_B	MT-2020-039-T-1.7.20	ERS14836263	ERR11140408	p1020_3-CGGAGCCT_CTCCTTAC-F3
MT-2020-022-T-1.7.20_B	MT-2020-022-T-1.7.20	ERS14836275	ERR11140420	p1020_3-CGGAGCCT_TATGCAGT-F3
MT-2020-035-T-17.6.20_B	MT-2020-035-T-17.6.20	ERS14836271	ERR11140416	p1020_3-CGGAGCCT_TACTCCTT-F3
MT-2020-035-T-1.7.20_B	MT-2020-035-T-1.7.20	ERS14836243	ERR11140388	p1020_3-CGGAGCCT_AGGCTTAG-F3
MT-2020-034-T-1.7.20_B	MT-2020-034-T-1.7.20	ERS14836253	ERR11140398	p1020_3-CGGAGCCT_ATTAGACG-F3
MT-2020-032-T-24.6.20_B	MT-2020-032-T-24.6.20	ERS14836667	ERR11139349	p1020_3-TACGCTGC_ATAGAGAG-F3
MT-2020-032-T-1.7.20_B	MT-2020-032-T-1.7.20	ERS14836683	ERR11139365	p1020_3-TACGCTGC_CTCCTTAC-F3
MT-2020-030-T-24.6.20_B	MT-2020-030-T-24.6.20	ERS14836696	ERR11139378	p1020_3-TACGCTGC_TATGCAGT-F3
MT-2020-030-T-17.6.20_B	MT-2020-030-T-17.6.20	ERS14836692	ERR11139374	p1020_3-TACGCTGC_TACTCCTT-F3
MT-2020-030-T-1.7.20_B	MT-2020-030-T-1.7.20	ERS14836663	ERR11139345	p1020_3-TACGCTGC_AGGCTTAG-F3
MT-2020-028-T-24.6.20_B	MT-2020-028-T-24.6.20	ERS14836703	ERR11139385	p1020_3-TACGCTGC_TCTTACGC-F3
MT-2020-028-T-17.6.20_B	MT-2020-028-T-17.6.20	ERS14836673	ERR11139355	p1020_3-TACGCTGC_ATTAGACG-F3
MT-2020-026-T-24.6.20_B	MT-2020-026-T-24.6.20	ERS14836041	ERR11140186	p1020_3-ATGCGCAG_ATAGAGAG-F3
MT-2020-026-T-17.6.20_B	MT-2020-026-T-17.6.20	ERS14836030	ERR11140175	p1020_3-ATGCGCAG_AGAGGATA-F3
MT-2020-023-T-24.6.20_B	MT-2020-023-T-24.6.20	ERS14836071	ERR11140216	p1020_3-ATGCGCAG_TATGCAGT-F3
MT-2020-023-T-1.7.20_B	MT-2020-023-T-1.7.20	ERS14836078	ERR11140223	p1020_3-ATGCGCAG_TCTTACGC-F3
MT-2020-022-O-1.7.20_B	MT-2020-022-O-1.7.20	ERS14836049	ERR11140194	p1020_3-ATGCGCAG_ATTAGACG-F3
MT-2020-030-O-17.6.20_B	MT-2020-030-O-17.6.20	ERS14836719	ERR11139401	p1020_3-TAGCGCTC_ATAGAGAG-F3
MT-2020-030-O-1.7.20_B	MT-2020-030-O-1.7.20	ERS14836710	ERR11139392	p1020_3-TAGCGCTC_AGAGGATA-F3
MT-2020-026-O-17.6.20_B	MT-2020-026-O-17.6.20	ERS14836717	ERR11139399	p1020_3-TAGCGCTC_AGGCTTAG-F3
MT-2020-023-O-17.6.20_B	MT-2020-023-O-17.6.20	ERS14836754	ERR11139436	p1020_3-TAGCGCTC_TCTTACGC-F3
MT-2020-023-O-1.7.20_B	MT-2020-023-O-1.7.20	ERS14836726	ERR11139408	p1020_3-TAGCGCTC_ATTAGACG-F3
MT-2020-040-O-1.7.20_B	MT-2020-040-O-1.7.20	ERS14835910	ERR11140055	p1020_3-ACTGAGCG_ATAGAGAG-F3
MT-2020-039-O-17.6.20_B	MT-2020-039-O-17.6.20	ERS14835899	ERR11140044	p1020_3-ACTGAGCG_AGAGGATA-F3
MT-2020-039-O-1.7.20_B	MT-2020-039-O-1.7.20	ERS14835930	ERR11140075	p1020_3-ACTGAGCG_CTCCTTAC-F3
MT-2020-035-O-17.6.20_B	MT-2020-035-O-17.6.20	ERS14835945	ERR11140090	p1020_3-ACTGAGCG_TATGCAGT-F3
MT-2020-035-O-1.7.20_B	MT-2020-035-O-1.7.20	ERS14835941	ERR11140086	p1020_3-ACTGAGCG_TACTCCTT-F3
MT-2020-034-O-17.6.20_B	MT-2020-034-O-17.6.20	ERS14835906	ERR11140051	p1020_3-ACTGAGCG_AGGCTTAG-F3
MT-2020-034-O-1.7.20_B	MT-2020-034-O-1.7.20	ERS14835953	ERR11140098	p1020_3-ACTGAGCG_TCTTACGC-F3
MT-2020-028-O-17.6.20_B	MT-2020-028-O-17.6.20	ERS14835918	ERR11140063	p1020_3-ACTGAGCG_ATTAGACG-F3
MT-2020-032-O-17.6.20_B	MT-2020-032-O-17.6.20	ERS14836094	ERR11140239	p1020_3-CCTAAGAC_ATAGAGAG-F3
MT-2020-032-O-1.7.20_B	MT-2020-032-O-1.7.20	ERS14836085	ERR11140230	p1020_3-CCTAAGAC_AGAGGATA-F3
MT-2020-046-T-B_C	MT-2020-046-T-B	ERS14836208	ERR11140353	p1020_3-CGATCAGT_CTAGTCGA-F5
MT-2020-043-T-B_C	MT-2020-043-T-B	ERS14836188	ERR11140333	p1020_3-CGATCAGT_AGCTAGAA-F5
MT-2020-028-T-B_C	MT-2020-028-T-B	ERS14836215	ERR11140360	p1020_3-CGATCAGT_CTTAATAG-F5
MT-2020-046-O-1.7.20_C	MT-2020-046-O-1.7.20	ERS14836917	ERR11139599	p1020_3-TGCAGCTA_TAAGGCTC-F5
MT-2020-022-O-17.6.20_C	MT-2020-022-O-17.6.20	ERS14836924	ERR11139606	p1020_3-TGCAGCTA_TCGCATAA-F5
