# Supplementary material for: Bacterial communities along parrot digestive and respiratory tracts: the effects of sample type, species and time
Source: Int Microbiol. 2023 May 24;27(1):127–42. doi: 10.1007/s10123-023-00372-y (PMC10830831; doi:10.1007/s10123-023-00372-y)
Supplement: Supplementary file 2 — Bacterial taxa detected in budgerigar microbiota. Mean and standard errors for all sample types are shown. [file 10123_2023_372_MOESM2_ESM.xlsx]

## Sheet: Phylum
Kingdom	Phylum	Oral.MEAN	Oral.SD	Crop.MEAN	Crop.SD	Trachea.MEAN	Trachea.SD	Lungs.MEAN	Lungs.SD	Proventriculus.MEAN	Proventriculus.SD	Gizzard.MEAN	Gizzard.SD	Duodenum.MEAN	Duodenum.SD	Ileum.MEAN	Ileum.SD	Colon.MEAN	Colon.SD	Cloaca.MEAN	Cloaca.SD	Faeces_MEAN	Faeces_SD
Bacteria	Firmicutes	0.145516	0.126806	0.515202	0.22065	0.506975	0.190117	0.439187	0.172278	0.57937	0.394309	0.681418	0.387426	0.943365	0.14999	0.98805	0.0273677	0.903465	0.242033	0.592379	0.265584	0.876675	0.229462
Bacteria	Proteobacteria	0.561928	0.148051	0.300289	0.212015	0.310448	0.214498	0.215002	0.12685	0.37113	0.386804	0.256682	0.399967	0.037201	0.128068	0.00248559	0.00819463	0.0104361	0.0293967	0.0230868	0.0258981	0.0201295	0.0547874
Bacteria	Actinobacteriota	0.113548	0.0738292	0.130865	0.0973075	0.14846	0.0957605	0.293728	0.121533	0.0476982	0.0491147	0.0165187	0.0210793	0.0186718	0.0397924	0.00312016	0.00436501	0.00691292	0.0105481	0.203146	0.189759	0.0175464	0.0231373
Bacteria	Bacteroidota	0.104469	0.0892269	0.0320501	0.0619149	0.0212307	0.0560986	0.0412597	0.0727831	0.00112931	0.00298786	0.000121389	0.000364166	0	0	0	0	0	0	0.0256057	0.068968	0.00136907	0.0037261
Bacteria	Fusobacteriota	0.0743312	0.0957791	0.0215355	0.0295177	0.012336	0.0159116	0.0108224	0.0152256	0.000671742	0.00177726	0.0004148	0.0012444	0	0	0	0	7.31646e-05	0.000283365	0	0	0	0
Bacteria	Bdellovibrionota	0	0	5.93747e-05	0.000229957	0	0	0	0	0	0	0	0	0	0	0	0	0	0	7.41895e-05	0.000287335	0	0
Bacteria	Desulfobacterota	0	0	0	0	0	0	0	0	0	0	0	0	0	0	0	0	0	0	0.0322243	0.0771425	0	0
Bacteria	Campilobacterota	0	0	0	0	0	0	0	0	0	0	0.0448453	0.134536	0.000762501	0.00264138	0.00634417	0.0228742	0.0790562	0.24435	0.102693	0.159288	0.0842544	0.229467
Bacteria	Deferribacterota	0	0	0	0	0	0	0	0	0	0	0	0	0	0	0	0	0	0	0.0152552	0.0449262	0	0
Bacteria	Spirochaetota	0	0	0	0	0	0	0	0	0	0	0	0	0	0	0	0	0	0	0.00549385	0.0212776	0	0
Bacteria	Deinococcota	0	0	0	0	0.000549571	0.00205631	0	0	0	0	0	0	0	0	0	0	0	0	4.24238e-05	0.000164307	0	0
Bacteria	Patescibacteria	0.000207965	0.000556856	0	0	0	0	0	0	0	0	0	0	0	0	0	0	5.63063e-05	0.000218073	0	0	2.57481e-05	9.63407e-05

## Sheet: Class
Kingdom	Phylum	Class	Oral.MEAN	Oral.SD	Crop.MEAN	Crop.SD	Trachea.MEAN	Trachea.SD	Lungs.MEAN	Lungs.SD	Proventriculus.MEAN	Proventriculus.SD	Gizzard.MEAN	Gizzard.SD	Duodenum.MEAN	Duodenum.SD	Ileum.MEAN	Ileum.SD	Colon.MEAN	Colon.SD	Cloaca.MEAN	Cloaca.SD	Faeces_MEAN	Faeces_SD
Bacteria	Desulfobacterota	Desulfovibrionia	0	0	0	0	0	0	0	0	0	0	0	0	0	0	0	0	0	0	0.0322243	0.0771425	0	0
Bacteria	Campilobacterota	Campylobacteria	0	0	0	0	0	0	0	0	0	0	0.0448453	0.134536	0.000762501	0.00264138	0.00634417	0.0228742	0.0790562	0.24435	0.102693	0.159288	0.0842544	0.229467
Bacteria	Proteobacteria	Alphaproteobacteria	8.49108e-05	0.00030615	2.21958e-05	8.5964e-05	0.000471061	0.00176255	0	0	0	0	0.00337727	0.00645715	0	0	0	0	0	0	0.00263972	0.00379479	1.60926e-05	6.0213e-05
Bacteria	Proteobacteria	Gammaproteobacteria	0.561843	0.148187	0.300267	0.212014	0.309977	0.214379	0.215002	0.12685	0.37113	0.386804	0.253305	0.400852	0.037201	0.128068	0.00248559	0.00819463	0.0104361	0.0293967	0.0204471	0.0248954	0.0201134	0.0547916
Bacteria	Deferribacterota	Deferribacteres	0	0	0	0	0	0	0	0	0	0	0	0	0	0	0	0	0	0	0.0152552	0.0449262	0	0
Bacteria	Spirochaetota	Brachyspirae	0	0	0	0	0	0	0	0	0	0	0	0	0	0	0	0	0	0	0.00549385	0.0212776	0	0
Bacteria	Deinococcota	Deinococci	0	0	0	0	0.000549571	0.00205631	0	0	0	0	0	0	0	0	0	0	0	0	4.24238e-05	0.000164307	0	0
Bacteria	Actinobacteriota	Actinobacteria	0.113548	0.0738292	0.130865	0.0973075	0.14846	0.0957605	0.293728	0.121533	0.0476982	0.0491147	0.0165187	0.0210793	0.0186718	0.0397924	0.00312016	0.00436501	0.00691292	0.0105481	0.163464	0.159263	0.0174836	0.0231872
Bacteria	Bdellovibrionota	Bdellovibrionia	0	0	5.93747e-05	0.000229957	0	0	0	0	0	0	0	0	0	0	0	0	0	0	7.41895e-05	0.000287335	0	0
Bacteria	Patescibacteria	Saccharimonadia	0.000207965	0.000556856	0	0	0	0	0	0	0	0	0	0	0	0	0	0	5.63063e-05	0.000218073	0	0	2.57481e-05	9.63407e-05
Bacteria	Bacteroidota	Bacteroidia	0.104469	0.0892269	0.0320501	0.0619149	0.0212307	0.0560986	0.0412597	0.0727831	0.00112931	0.00298786	0.000121389	0.000364166	0	0	0	0	0	0	0.0256057	0.068968	0.00136907	0.0037261
Bacteria	Actinobacteriota	Coriobacteriia	0	0	0	0	0	0	0	0	0	0	0	0	0	0	0	0	0	0	0.0396817	0.0865041	6.27447e-05	0.000234769
Bacteria	Firmicutes	Negativicutes	0.000190404	0.00068651	0.0433648	0.0847353	0.0421522	0.0777191	0.0701252	0.116895	0.00810996	0.0205057	0	0	0.00131316	0.00366791	0.00138955	0.0039009	0.00251507	0.00583082	0.000883923	0.00186619	0.00184375	0.00405546
Bacteria	Fusobacteriota	Fusobacteriia	0.0743312	0.0957791	0.0215355	0.0295177	0.012336	0.0159116	0.0108224	0.0152256	0.000671742	0.00177726	0.0004148	0.0012444	0	0	0	0	7.31646e-05	0.000283365	0	0	0	0
Bacteria	Firmicutes	NA	0	0	0	0	2.59992e-05	9.72802e-05	0	0	0	0	0	0	0	0	0.000772643	0.00194539	0.00108881	0.00164485	0.000392109	0.00061856	0.00149597	0.00190153
Bacteria	Firmicutes	Bacilli	0.145325	0.127006	0.471837	0.244489	0.464797	0.21798	0.36411	0.221596	0.570628	0.403109	0.632468	0.406173	0.83127	0.347042	0.522742	0.43757	0.64774	0.371883	0.401549	0.314522	0.616076	0.315881
Bacteria	Firmicutes	Clostridia	0	0	0	0	0	0	0.00495238	0.0110739	0.000632629	0.00109375	0.0489501	0.0784346	0.110782	0.269688	0.463146	0.445489	0.252122	0.343402	0.189554	0.214086	0.25726	0.316626

## Sheet: Order
Kingdom	Phylum	Class	Order	Oral.MEAN	Oral.SD	Crop.MEAN	Crop.SD	Trachea.MEAN	Trachea.SD	Lungs.MEAN	Lungs.SD	Proventriculus.MEAN	Proventriculus.SD	Gizzard.MEAN	Gizzard.SD	Duodenum.MEAN	Duodenum.SD	Ileum.MEAN	Ileum.SD	Colon.MEAN	Colon.SD	Cloaca.MEAN	Cloaca.SD	Faeces_MEAN	Faeces_SD
Bacteria	Desulfobacterota	Desulfovibrionia	Desulfovibrionales	0	0	0	0	0	0	0	0	0	0	0	0	0	0	0	0	0	0	0.0322243	0.0771425	0	0
Bacteria	Campilobacterota	Campylobacteria	Campylobacterales	0	0	0	0	0	0	0	0	0	0	0.0448453	0.134536	0.000762501	0.00264138	0.00634417	0.0228742	0.0790562	0.24435	0.102693	0.159288	0.0842544	0.229467
Bacteria	Proteobacteria	Alphaproteobacteria	Rickettsiales	0	0	0	0	0	0	0	0	0	0	0	0	0	0	0	0	0	0	0.000635223	0.00246021	0	0
Bacteria	Proteobacteria	Alphaproteobacteria	Rhizobiales	8.49108e-05	0.00030615	0	0	0.000109914	0.000411262	0	0	0	0	0.00181532	0.00544595	0	0	0	0	0	0	0.0016413	0.00316334	0	0
Bacteria	Proteobacteria	Alphaproteobacteria	Sphingomonadales	0	0	2.21958e-05	8.5964e-05	0.000361147	0.00135129	0	0	0	0	0.00156195	0.0042914	0	0	0	0	0	0	0.000363196	0.000610007	1.60926e-05	6.0213e-05
Bacteria	Proteobacteria	Gammaproteobacteria	Pseudomonadales	0.000264397	0.00055082	0.00188731	0.00452567	0.00854	0.0224611	0.00359448	0.00661579	0	0	0.00934134	0.0140328	0	0	0.00202812	0.00731249	0.00652537	0.0252726	0.0147289	0.019831	0.0139111	0.0507455
Bacteria	Proteobacteria	Gammaproteobacteria	Alteromonadales	0	0	0	0	0	0	0	0	0	0	0	0	0	0	0	0	0	0	8.90274e-05	0.000344802	0	0
Bacteria	Proteobacteria	Gammaproteobacteria	Enterobacterales	3.04267e-05	0.000109705	0.00438851	0.0125341	0.00459599	0.0171966	0	0	0.00221779	0.00586773	0.107992	0.313068	0.0366406	0.126927	0.000200746	0.000528287	0.00181758	0.00542357	0.00428683	0.0114655	0.00491057	0.0103643
Bacteria	Proteobacteria	Gammaproteobacteria	Burkholderiales	0.187414	0.108575	0.0555938	0.0524726	0.0601069	0.0448092	0.0544479	0.0386534	0.0506186	0.0772729	0.00481744	0.00994026	0.000348129	0.00120595	5.13448e-05	0.000185126	0.000463201	0.00137932	0.00103221	0.00180365	0.000435771	0.00163051
Bacteria	Proteobacteria	Gammaproteobacteria	Cardiobacteriales	0.079118	0.143955	0.00615869	0.00985222	0.00570859	0.0112357	0.00616518	0.0125635	0.0101896	0.0218845	0.00392712	0.00971108	0	0	0	0	0.000109747	0.000425048	0.000116162	0.000449892	0	0
Bacteria	Proteobacteria	Gammaproteobacteria	Pasteurellales	0.293717	0.113005	0.231984	0.211223	0.231026	0.222336	0.150473	0.130581	0.308104	0.384348	0.127226	0.302047	0.000212314	0.000735478	0.000205379	0.000740505	0.00152024	0.00366825	0.000193911	0.000646584	0.000855981	0.00289885
Bacteria	Proteobacteria	Gammaproteobacteria	NA	0.00129993	0.00431628	0.00025486	0.000987067	0	0	0.000321396	0.000718663	0	0	0	0	0	0	0	0	0	0	0	0	0	0
Bacteria	Deferribacterota	Deferribacteres	Deferribacterales	0	0	0	0	0	0	0	0	0	0	0	0	0	0	0	0	0	0	0.0152552	0.0449262	0	0
Bacteria	Spirochaetota	Brachyspirae	Brachyspirales	0	0	0	0	0	0	0	0	0	0	0	0	0	0	0	0	0	0	0.00549385	0.0212776	0	0
Bacteria	Deinococcota	Deinococci	Deinococcales	0	0	0	0	0.000549571	0.00205631	0	0	0	0	0	0	0	0	0	0	0	0	4.24238e-05	0.000164307	0	0
Bacteria	Actinobacteriota	Actinobacteria	Bifidobacteriales	0.000742091	0.00150752	0.109063	0.092027	0.111363	0.0884648	0.235182	0.151055	0.0398291	0.0457895	0.00974694	0.0171668	0.0161009	0.0339096	0.00215623	0.00342129	0.00414925	0.00809709	0.0101566	0.0177816	0.013128	0.0217598
Bacteria	Actinobacteriota	Actinobacteria	NA	0	0	0	0	0	0	0	0	0	0	0	0	0	0	0	0	0	0	0.000162962	0.000489062	0	0
Bacteria	Actinobacteriota	Actinobacteria	Corynebacteriales	0.103842	0.0681291	0.0212461	0.0356451	0.0358899	0.0474841	0.0585467	0.0867142	0.00743805	0.00968129	0.00499833	0.00820196	0.00257094	0.006031	0.000671769	0.00171526	0.00276367	0.00698519	0.0926226	0.155221	0.00422303	0.00798556
Bacteria	Actinobacteriota	Actinobacteria	Micrococcales	0.00896367	0.0123603	0.000555847	0.000768121	0.00120758	0.0036664	0	0	0.000431001	0.00114032	0.00124491	0.00300357	0	0	0.000292166	0.00105342	0	0	0.000643291	0.00130505	0	0
Bacteria	Actinobacteriota	Actinobacteria	Actinomycetales	0	0	0	0	0	0	0	0	0	0	0	0	0	0	0	0	0	0	0.0580997	0.0971995	0.000132626	0.000496241
Bacteria	Actinobacteriota	Actinobacteria	Propionibacteriales	0	0	0	0	0	0	0	0	0	0	0.000528501	0.0015855	0	0	0	0	0	0	0.00177862	0.00688858	0	0
Bacteria	Bdellovibrionota	Bdellovibrionia	Bdellovibrionales	0	0	5.93747e-05	0.000229957	0	0	0	0	0	0	0	0	0	0	0	0	0	0	7.41895e-05	0.000287335	0	0
Bacteria	Firmicutes	Clostridia	Clostridia_vadinBB60_group	0	0	0	0	0	0	0	0	0	0	0	0	0	0	0	0	0	0	5.00212e-05	0.000193731	0	0
Bacteria	Patescibacteria	Saccharimonadia	Saccharimonadales	0.000207965	0.000556856	0	0	0	0	0	0	0	0	0	0	0	0	0	0	5.63063e-05	0.000218073	0	0	2.57481e-05	9.63407e-05
Bacteria	Bacteroidota	Bacteroidia	NA	0.00114355	0.00190447	0	0	0	0	0	0	0	0	0	0	0	0	0	0	0	0	0	0	0	0
Bacteria	Bacteroidota	Bacteroidia	Bacteroidales	0.0629706	0.0829249	0.0310515	0.061914	0.0206981	0.0562744	0.0359264	0.0750611	0.00112931	0.00298786	0	0	0	0	0	0	0	0	0.0232715	0.0697359	0	0
Bacteria	Bacteroidota	Bacteroidia	Flavobacteriales	0.0403551	0.0545122	0.000778076	0.00100379	0.00053266	0.000944522	0.00266667	0.00596285	0	0	0	0	0	0	0	0	0	0	0.000915503	0.00154609	0.000583561	0.00156702
Bacteria	Bacteroidota	Bacteroidia	Cytophagales	0	0	3.33983e-05	0.000129351	0	0	0	0	0	0	0	0	0	0	0	0	0	0	2.7933e-05	0.000108184	0	0
Bacteria	Bacteroidota	Bacteroidia	Sphingobacteriales	0	0	0.000187107	0.000495821	0	0	0.00266667	0.00596285	0	0	0.000121389	0.000364166	0	0	0	0	0	0	0.00139069	0.00181039	0.000785513	0.00293912
Bacteria	Firmicutes	Clostridia	Lachnospirales	0	0	0	0	0	0	0	0	0	0	0	0	0	0	0	0	0	0	0.0412488	0.112171	0	0
Bacteria	Firmicutes	Clostridia	Oscillospirales	0	0	0	0	0	0	0	0	0	0	0	0	0	0	0	0	0	0	0.0159234	0.0351288	0	0
Bacteria	Firmicutes	Clostridia	NA	0	0	0	0	0	0	0	0	0	0	0	0	0	0	0	0	0	0	9.9935e-06	3.87047e-05	0	0
Bacteria	Actinobacteriota	Coriobacteriia	Coriobacteriales	0	0	0	0	0	0	0	0	0	0	0	0	0	0	0	0	0	0	0.0396817	0.0865041	6.27447e-05	0.000234769
Bacteria	Firmicutes	Bacilli	Paenibacillales	0	0	0	0	0	0	0	0	0	0	0	0	0	0	0	0	0	0	8.95614e-05	0.00034687	0	0
Bacteria	Firmicutes	Negativicutes	Veillonellales-Selenomonadales	0.000190404	0.00068651	0.0433648	0.0847353	0.0421522	0.0777191	0.0701252	0.116895	0.00810996	0.0205057	0	0	0.00131316	0.00366791	0.00138955	0.0039009	0.00251507	0.00583082	0.000883923	0.00186619	0.00184375	0.00405546
Bacteria	Firmicutes	Bacilli	Staphylococcales	0.0168346	0.0329	3.55319e-05	0.000137614	4.94715e-05	0.000185105	0	0	0	0	0.000364166	0.0010925	0	0	0	0	0	0	0.00848697	0.0181941	0	0
Bacteria	Fusobacteriota	Fusobacteriia	Fusobacteriales	0.0743312	0.0957791	0.0215355	0.0295177	0.012336	0.0159116	0.0108224	0.0152256	0.000671742	0.00177726	0.0004148	0.0012444	0	0	0	0	7.31646e-05	0.000283365	0	0	0	0
Bacteria	Firmicutes	Bacilli	Thermicanales	0	0	0	0	0	0	0	0	0	0	0	0	0	0	0	0	0	0	0.000348691	0.00135047	0	0
Bacteria	Firmicutes	Bacilli	Bacillales	0	0	0	0	0	0	0	0	0	0	0	0	0	0	0	0	0	0	0.000150523	0.000582973	0	0
Bacteria	Firmicutes	Bacilli	Exiguobacterales	0	0	0	0	0	0	0	0	0	0	0	0	0	0	0	0	0	0	6.05214e-05	0.000234398	0	0
Bacteria	Firmicutes	Bacilli	NA	0.00018197	0.000656102	0.000128264	0.000300381	0	0	0	0	0	0	4.02966e-05	0.00012089	0	0	0	0	0	0	0	0	0	0
Bacteria	Firmicutes	Bacilli	Erysipelotrichales	0.00341838	0.00523763	0.00304061	0.00362951	0.00310869	0.00403587	0.00184521	0.00330183	0.000896077	0.0023708	0.000818837	0.00187314	0	0	0	0	1.98728e-05	7.69671e-05	3.25885e-05	0.000126215	0.000334003	0.000817433
Bacteria	Firmicutes	Bacilli	Lactobacillales	0.12489	0.0987627	0.468632	0.245011	0.461639	0.21791	0.362264	0.222564	0.516776	0.368287	0.355105	0.435129	0.126829	0.29149	0.152717	0.354172	0.140935	0.265855	0.154852	0.190579	0.232263	0.316655
Bacteria	Firmicutes	NA	NA	0	0	0	0	2.59992e-05	9.72802e-05	0	0	0	0	0	0	0	0	0.000772643	0.00194539	0.00108881	0.00164485	0.000392109	0.00061856	0.00149597	0.00190153
Bacteria	Firmicutes	Bacilli	Mycoplasmatales	0	0	0	0	0	0	0	0	0.0529557	0.140108	0.276139	0.410762	0.704441	0.421818	0.370025	0.425158	0.506785	0.412017	0.237528	0.298773	0.383479	0.333411
Bacteria	Firmicutes	Clostridia	Clostridiales	0	0	0	0	0	0	0.00495238	0.0110739	0.000632629	0.00109375	0.0489501	0.0784346	0.110782	0.269688	0.463146	0.445489	0.252122	0.343402	0.132322	0.210587	0.25726	0.316626

## Sheet: Family
Kingdom	Phylum	Class	Order	Family	Oral.MEAN	Oral.SD	Crop.MEAN	Crop.SD	Trachea.MEAN	Trachea.SD	Lungs.MEAN	Lungs.SD	Proventriculus.MEAN	Proventriculus.SD	Gizzard.MEAN	Gizzard.SD	Duodenum.MEAN	Duodenum.SD	Ileum.MEAN	Ileum.SD	Colon.MEAN	Colon.SD	Cloaca.MEAN	Cloaca.SD	Faeces_MEAN	Faeces_SD
Bacteria	Desulfobacterota	Desulfovibrionia	Desulfovibrionales	Desulfovibrionaceae	0	0	0	0	0	0	0	0	0	0	0	0	0	0	0	0	0	0	0.0322243	0.0771425	0	0
Bacteria	Campilobacterota	Campylobacteria	Campylobacterales	Campylobacteraceae	0	0	0	0	0	0	0	0	0	0	0.0448453	0.134536	0.000762501	0.00264138	0.00634417	0.0228742	0.0790562	0.24435	0.015434	0.0593993	0.0842544	0.229467
Bacteria	Campilobacterota	Campylobacteria	Campylobacterales	Helicobacteraceae	0	0	0	0	0	0	0	0	0	0	0	0	0	0	0	0	0	0	0.0872592	0.157258	0	0
Bacteria	Proteobacteria	Alphaproteobacteria	Rickettsiales	Rickettsiaceae	0	0	0	0	0	0	0	0	0	0	0	0	0	0	0	0	0	0	0.000635223	0.00246021	0	0
Bacteria	Proteobacteria	Alphaproteobacteria	Rhizobiales	Beijerinckiaceae	0	0	0	0	0.000109914	0.000411262	0	0	0	0	0	0	0	0	0	0	0	0	0	0	0	0
Bacteria	Proteobacteria	Alphaproteobacteria	Rhizobiales	Rhizobiaceae	8.49108e-05	0.00030615	0	0	0	0	0	0	0	0	0.00181532	0.00544595	0	0	0	0	0	0	0.0016413	0.00316334	0	0
Bacteria	Proteobacteria	Alphaproteobacteria	Sphingomonadales	Sphingomonadaceae	0	0	2.21958e-05	8.5964e-05	0.000361147	0.00135129	0	0	0	0	0.00156195	0.0042914	0	0	0	0	0	0	0.000363196	0.000610007	1.60926e-05	6.0213e-05
Bacteria	Proteobacteria	Gammaproteobacteria	Pseudomonadales	Pseudomonadaceae	8.19281e-05	0.000295396	0.00164443	0.00452825	0.00606116	0.0161406	0.00304762	0.00681468	0	0	0.0072523	0.0113947	0	0	0.00202812	0.00731249	0.00652537	0.0252726	0.0112481	0.0157792	0.013574	0.0500713
Bacteria	Proteobacteria	Gammaproteobacteria	Pseudomonadales	Moraxellaceae	0.000182468	0.000498532	0.000242882	0.000652184	0.00247884	0.00644913	0.000546863	0.00122282	0	0	0.00208904	0.00336763	0	0	0	0	0	0	0.00348078	0.00790744	0.000337119	0.000864596
Bacteria	Proteobacteria	Gammaproteobacteria	Alteromonadales	Alteromonadaceae	0	0	0	0	0	0	0	0	0	0	0	0	0	0	0	0	0	0	8.90274e-05	0.000344802	0	0
Bacteria	Proteobacteria	Gammaproteobacteria	Enterobacterales	Enterobacteriaceae	0	0	0.00011415	0.0004421	0.00365136	0.0136621	0	0	0	0	0.00412654	0.009844	0.000565709	0.00195967	0	0	0	0	0.00428683	0.0114655	0.00264492	0.00734769
Bacteria	Proteobacteria	Gammaproteobacteria	Enterobacterales	Erwiniaceae	3.04267e-05	0.000109705	0.00427436	0.0124639	0.00094463	0.00353448	0	0	0.00221779	0.00586773	0.103866	0.311598	0.0360748	0.124967	0.000200746	0.000528287	0.000532599	0.00179172	0	0	0.00226566	0.00756518
Bacteria	Proteobacteria	Gammaproteobacteria	Enterobacterales	NA	0	0	0	0	0	0	0	0	0	0	0	0	0	0	0	0	0.00128498	0.00497671	0	0	0	0
Bacteria	Proteobacteria	Gammaproteobacteria	Burkholderiales	Alcaligenaceae	0.0442007	0.0796172	0.0293658	0.0372066	0.0288222	0.0308786	0.0286063	0.0297392	0.0407827	0.0727842	0.00400321	0.00993471	0.000348129	0.00120595	0	0	0.000135033	0.000422635	4.39721e-05	0.000117511	0	0
Bacteria	Proteobacteria	Gammaproteobacteria	Burkholderiales	NA	0.00361501	0.00628619	0.000924096	0.00143017	0.000219967	0.000823041	0	0	0	0	0	0	0	0	0	0	0	0	0	0	0	0
Bacteria	Proteobacteria	Gammaproteobacteria	Burkholderiales	Neisseriaceae	0.139598	0.0837196	0.0252753	0.026261	0.0274508	0.0257318	0.0258416	0.0213634	0.00983591	0.0177302	0.000814231	0.00186006	0	0	5.13448e-05	0.000185126	0.000328168	0.000958937	3.72439e-05	0.000144245	0.000435771	0.00163051
Bacteria	Proteobacteria	Gammaproteobacteria	Burkholderiales	Burkholderiaceae	0	0	0	0	0.00267556	0.00939659	0	0	0	0	0	0	0	0	0	0	0	0	0	0	0	0
Bacteria	Proteobacteria	Gammaproteobacteria	Burkholderiales	Comamonadaceae	0	0	2.85375e-05	0.000110525	0.000938302	0.00322191	0	0	0	0	0	0	0	0	0	0	0	0	0.000765155	0.00119498	0	0
Bacteria	Proteobacteria	Gammaproteobacteria	Burkholderiales	Oxalobacteraceae	0	0	0	0	0	0	0	0	0	0	0	0	0	0	0	0	0	0	0.000107076	0.000414705	0	0
Bacteria	Proteobacteria	Gammaproteobacteria	Burkholderiales	Rhodocyclaceae	0	0	0	0	0	0	0	0	0	0	0	0	0	0	0	0	0	0	7.87618e-05	0.000211389	0	0
Bacteria	Proteobacteria	Gammaproteobacteria	Cardiobacteriales	Cardiobacteriaceae	0.079118	0.143955	0.00615869	0.00985222	0.00570859	0.0112357	0.00616518	0.0125635	0.0101896	0.0218845	0.00392712	0.00971108	0	0	0	0	0.000109747	0.000425048	0.000116162	0.000449892	0	0
Bacteria	Proteobacteria	Gammaproteobacteria	Pasteurellales	Pasteurellaceae	0.293717	0.113005	0.231984	0.211223	0.231026	0.222336	0.150473	0.130581	0.308104	0.384348	0.127226	0.302047	0.000212314	0.000735478	0.000205379	0.000740505	0.00152024	0.00366825	0.000193911	0.000646584	0.000855981	0.00289885
Bacteria	Proteobacteria	Gammaproteobacteria	NA	NA	0.00129993	0.00431628	0.00025486	0.000987067	0	0	0.000321396	0.000718663	0	0	0	0	0	0	0	0	0	0	0	0	0	0
Bacteria	Deferribacterota	Deferribacteres	Deferribacterales	Deferribacteraceae	0	0	0	0	0	0	0	0	0	0	0	0	0	0	0	0	0	0	0.0152552	0.0449262	0	0
Bacteria	Spirochaetota	Brachyspirae	Brachyspirales	Brachyspiraceae	0	0	0	0	0	0	0	0	0	0	0	0	0	0	0	0	0	0	0.00549385	0.0212776	0	0
Bacteria	Deinococcota	Deinococci	Deinococcales	Deinococcaceae	0	0	0	0	0.000549571	0.00205631	0	0	0	0	0	0	0	0	0	0	0	0	4.24238e-05	0.000164307	0	0
Bacteria	Actinobacteriota	Actinobacteria	Bifidobacteriales	Bifidobacteriaceae	0.000742091	0.00150752	0.109063	0.092027	0.111363	0.0884648	0.235182	0.151055	0.0398291	0.0457895	0.00974694	0.0171668	0.0161009	0.0339096	0.00215623	0.00342129	0.00414925	0.00809709	0.0101566	0.0177816	0.013128	0.0217598
Bacteria	Actinobacteriota	Actinobacteria	NA	NA	0	0	0	0	0	0	0	0	0	0	0	0	0	0	0	0	0	0	0.000162962	0.000489062	0	0
Bacteria	Actinobacteriota	Actinobacteria	Corynebacteriales	Corynebacteriaceae	0.103286	0.0682618	0.0212461	0.0356451	0.0358899	0.0474841	0.0585467	0.0867142	0.00743805	0.00968129	0.00499833	0.00820196	0.00257094	0.006031	0.000671769	0.00171526	0.00271398	0.00681371	0.0926226	0.155221	0.00422303	0.00798556
Bacteria	Actinobacteriota	Actinobacteria	Corynebacteriales	NA	0.000555703	0.0012554	0	0	0	0	0	0	0	0	0	0	0	0	0	0	4.9682e-05	0.000192418	0	0	0	0
Bacteria	Actinobacteriota	Actinobacteria	Micrococcales	Dermabacteraceae	0	0	0	0	0	0	0	0	0	0	0	0	0	0	0.000292166	0.00105342	0	0	0	0	0	0
Bacteria	Actinobacteriota	Actinobacteria	Micrococcales	Microbacteriaceae	0	0	0	0	0.000502465	0.00188005	0	0	0	0	0.00100213	0.00300639	0	0	0	0	0	0	4.23256e-05	0.000163926	0	0
Bacteria	Actinobacteriota	Actinobacteria	Micrococcales	Micrococcaceae	0.00896367	0.0123603	0.000555847	0.000768121	0.000705114	0.00181547	0	0	0.000431001	0.00114032	0.000242777	0.000728332	0	0	0	0	0	0	0.000579126	0.00125618	0	0
Bacteria	Actinobacteriota	Actinobacteria	Actinomycetales	Actinomycetaceae	0	0	0	0	0	0	0	0	0	0	0	0	0	0	0	0	0	0	0.0580997	0.0971995	0.000132626	0.000496241
Bacteria	Actinobacteriota	Actinobacteria	Micrococcales	Brevibacteriaceae	0	0	0	0	0	0	0	0	0	0	0	0	0	0	0	0	0	0	2.18395e-05	8.45841e-05	0	0
Bacteria	Actinobacteriota	Actinobacteria	Propionibacteriales	Propionibacteriaceae	0	0	0	0	0	0	0	0	0	0	0.000528501	0.0015855	0	0	0	0	0	0	0.00177862	0.00688858	0	0
Bacteria	Bdellovibrionota	Bdellovibrionia	Bdellovibrionales	Bdellovibrionaceae	0	0	5.93747e-05	0.000229957	0	0	0	0	0	0	0	0	0	0	0	0	0	0	7.41895e-05	0.000287335	0	0
Bacteria	Firmicutes	Clostridia	Clostridia_vadinBB60_group	NA	0	0	0	0	0	0	0	0	0	0	0	0	0	0	0	0	0	0	5.00212e-05	0.000193731	0	0
Bacteria	Patescibacteria	Saccharimonadia	Saccharimonadales	NA	0.000207965	0.000556856	0	0	0	0	0	0	0	0	0	0	0	0	0	0	5.63063e-05	0.000218073	0	0	2.57481e-05	9.63407e-05
Bacteria	Bacteroidota	Bacteroidia	Flavobacteriales	Weeksellaceae	0	0	9.06766e-05	0.000242836	0.000211622	0.000791816	0.00266667	0.00596285	0	0	0	0	0	0	0	0	0	0	0.000797261	0.00157478	0.000583561	0.00156702
Bacteria	Bacteroidota	Bacteroidia	NA	NA	0.00114355	0.00190447	0	0	0	0	0	0	0	0	0	0	0	0	0	0	0	0	0	0	0	0
Bacteria	Bacteroidota	Bacteroidia	Bacteroidales	NA	0.0629706	0.0829249	0.0310515	0.061914	0.0206981	0.0562744	0.0359264	0.0750611	0.00112931	0.00298786	0	0	0	0	0	0	0	0	0	0	0	0
Bacteria	Bacteroidota	Bacteroidia	Flavobacteriales	Flavobacteriaceae	0.0403551	0.0545122	0.000687399	0.000927977	0.000321038	0.000641466	0	0	0	0	0	0	0	0	0	0	0	0	0.000118243	0.000335381	0	0
Bacteria	Bacteroidota	Bacteroidia	Cytophagales	Spirosomaceae	0	0	3.33983e-05	0.000129351	0	0	0	0	0	0	0	0	0	0	0	0	0	0	2.7933e-05	0.000108184	0	0
Bacteria	Bacteroidota	Bacteroidia	Sphingobacteriales	Sphingobacteriaceae	0	0	0.000187107	0.000495821	0	0	0.00266667	0.00596285	0	0	0.000121389	0.000364166	0	0	0	0	0	0	0.00139069	0.00181039	0.000785513	0.00293912
Bacteria	Bacteroidota	Bacteroidia	Bacteroidales	Prevotellaceae	0	0	0	0	0	0	0	0	0	0	0	0	0	0	0	0	0	0	8.95614e-05	0.00034687	0	0
Bacteria	Bacteroidota	Bacteroidia	Bacteroidales	Muribaculaceae	0	0	0	0	0	0	0	0	0	0	0	0	0	0	0	0	0	0	0.023182	0.0697669	0	0
Bacteria	Firmicutes	Clostridia	Lachnospirales	Lachnospiraceae	0	0	0	0	0	0	0	0	0	0	0	0	0	0	0	0	0	0	0.0412488	0.112171	0	0
Bacteria	Firmicutes	Clostridia	Oscillospirales	Ruminococcaceae	0	0	0	0	0	0	0	0	0	0	0	0	0	0	0	0	0	0	0.015848	0.035164	0	0
Bacteria	Firmicutes	Clostridia	Oscillospirales	Oscillospiraceae	0	0	0	0	0	0	0	0	0	0	0	0	0	0	0	0	0	0	7.54201e-05	0.000292101	0	0
Bacteria	Firmicutes	Clostridia	NA	NA	0	0	0	0	0	0	0	0	0	0	0	0	0	0	0	0	0	0	9.9935e-06	3.87047e-05	0	0
Bacteria	Actinobacteriota	Coriobacteriia	Coriobacteriales	Atopobiaceae	0	0	0	0	0	0	0	0	0	0	0	0	0	0	0	0	0	0	0.0396724	0.0864711	6.27447e-05	0.000234769
Bacteria	Actinobacteriota	Coriobacteriia	Coriobacteriales	NA	0	0	0	0	0	0	0	0	0	0	0	0	0	0	0	0	0	0	9.31099e-06	3.60613e-05	0	0
Bacteria	Firmicutes	Bacilli	Paenibacillales	Paenibacillaceae	0	0	0	0	0	0	0	0	0	0	0	0	0	0	0	0	0	0	8.95614e-05	0.00034687	0	0
Bacteria	Firmicutes	Negativicutes	Veillonellales-Selenomonadales	Veillonellaceae	0.000190404	0.00068651	0.0433648	0.0847353	0.0421522	0.0777191	0.0701252	0.116895	0.00810996	0.0205057	0	0	0.00131316	0.00366791	0.00138955	0.0039009	0.00221368	0.00498443	0.000883923	0.00186619	0.00162522	0.00331916
Bacteria	Firmicutes	Negativicutes	Veillonellales-Selenomonadales	NA	0	0	0	0	0	0	0	0	0	0	0	0	0	0	0	0	0.000301393	0.000934965	0	0	0.000218526	0.000817651
Bacteria	Firmicutes	Bacilli	Lactobacillales	Streptococcaceae	0.046686	0.0581821	0.00504234	0.00817754	0.00467194	0.00799784	0.00181169	0.00200924	0.000776345	0.00138254	0.00113591	0.00231475	0	0	0.00140114	0.00505186	0.000741882	0.00250251	0.000560364	0.000932198	0.00116633	0.00301809
Bacteria	Firmicutes	Bacilli	Lactobacillales	Leuconostocaceae	0	0	0	0	0.00018166	0.000679708	0	0	0	0	0	0	0	0	0	0	0	0	0	0	0	0
Bacteria	Firmicutes	Bacilli	Staphylococcales	Staphylococcaceae	0.0168346	0.0329	3.55319e-05	0.000137614	4.94715e-05	0.000185105	0	0	0	0	0.000364166	0.0010925	0	0	0	0	0	0	0.00848697	0.0181941	0	0
Bacteria	Fusobacteriota	Fusobacteriia	Fusobacteriales	Leptotrichiaceae	0.0743312	0.0957791	0.0215355	0.0295177	0.012336	0.0159116	0.0108224	0.0152256	0.000671742	0.00177726	0.0004148	0.0012444	0	0	0	0	7.31646e-05	0.000283365	0	0	0	0
Bacteria	Firmicutes	Bacilli	Thermicanales	Thermicanaceae	0	0	0	0	0	0	0	0	0	0	0	0	0	0	0	0	0	0	0.000348691	0.00135047	0	0
Bacteria	Firmicutes	Bacilli	Lactobacillales	Carnobacteriaceae	0.0524147	0.0613463	0.0143926	0.0241202	0.0222549	0.0338812	0.0204415	0.0162383	0.00656838	0.0149169	0.00554871	0.0166461	0.00672741	0.0227748	0.000312252	0.000832305	0.00063598	0.00118268	0.000461051	0.00113317	0.00570073	0.0154826
Bacteria	Firmicutes	Bacilli	Lactobacillales	Enterococcaceae	0.00285776	0.00499124	0.014733	0.0216367	0.0229867	0.0268194	0.020886	0.0237438	0.00758962	0.0174726	0.0004148	0.0012444	0.0002477	0.000858058	0.0010732	0.00237181	0.00252628	0.00544674	0.00215592	0.00355669	0.0018423	0.00347901
Bacteria	Firmicutes	Bacilli	Bacillales	Bacillaceae	0	0	0	0	0	0	0	0	0	0	0	0	0	0	0	0	0	0	0.000150523	0.000582973	0	0
Bacteria	Firmicutes	Bacilli	Exiguobacterales	Exiguobacteraceae	0	0	0	0	0	0	0	0	0	0	0	0	0	0	0	0	0	0	6.05214e-05	0.000234398	0	0
Bacteria	Firmicutes	Clostridia	Clostridiales	NA	0	0	0	0	0	0	0	0	0	0	0	0	0	0	0	0	6.75664e-05	0.000261683	2.30867e-05	8.94144e-05	3.59733e-05	0.0001346
Bacteria	Firmicutes	Bacilli	Lactobacillales	NA	0.000800702	0.00256335	0.000423058	0.000796955	0.00012236	0.000305722	0	0	0	0	0	0	0	0	0	0	0	0	0	0	0.000114171	0.000301473
Bacteria	Firmicutes	Bacilli	Lactobacillales	Aerococcaceae	0.00901842	0.0157652	0.000479373	0.000649773	0.000952139	0.00143327	0.000252247	0.00056404	0.000291225	0.000770509	8.09258e-05	0.000242777	0	0	0	0	0.000277347	0.000936723	0	0	0.00120106	0.00317269
Bacteria	Firmicutes	Bacilli	NA	NA	0.00018197	0.000656102	0.000128264	0.000300381	0	0	0	0	0	0	4.02966e-05	0.00012089	0	0	0	0	0	0	0	0	0	0
Bacteria	Firmicutes	Bacilli	Erysipelotrichales	Erysipelotrichaceae	0.00341838	0.00523763	0.00297574	0.00355864	0.00310869	0.00403587	0.00184521	0.00330183	0.000896077	0.0023708	0.000818837	0.00187314	0	0	0	0	0	0	3.25885e-05	0.000126215	0.000275944	0.000705992
Bacteria	Firmicutes	Bacilli	Erysipelotrichales	NA	0	0	6.48734e-05	0.000251254	0	0	0	0	0	0	0	0	0	0	0	0	1.98728e-05	7.69671e-05	0	0	5.80591e-05	0.000217237
Bacteria	Firmicutes	Bacilli	Lactobacillales	Lactobacillaceae	0.0131126	0.0472783	0.433562	0.25211	0.410469	0.230083	0.318873	0.238314	0.50155	0.379091	0.347925	0.434606	0.119854	0.286778	0.149931	0.353298	0.136754	0.265386	0.151674	0.19057	0.222238	0.307179
Bacteria	Firmicutes	NA	NA	NA	0	0	0	0	2.59992e-05	9.72802e-05	0	0	0	0	0	0	0	0	0.000772643	0.00194539	0.00108881	0.00164485	0.000392109	0.00061856	0.00149597	0.00190153
Bacteria	Firmicutes	Bacilli	Mycoplasmatales	Mycoplasmataceae	0	0	0	0	0	0	0	0	0.0529557	0.140108	0.276139	0.410762	0.704441	0.421818	0.370025	0.425158	0.506785	0.412017	0.237528	0.298773	0.383479	0.333411
Bacteria	Firmicutes	Clostridia	Clostridiales	Clostridiaceae	0	0	0	0	0	0	0.00495238	0.0110739	0.000632629	0.00109375	0.0489501	0.0784346	0.110782	0.269688	0.463146	0.445489	0.252054	0.343339	0.132299	0.210563	0.257224	0.316611

## Sheet: Genus
Kingdom	Phylum	Class	Order	Family	Genus	Oral.MEAN	Oral.SD	Crop.MEAN	Crop.SD	Trachea.MEAN	Trachea.SD	Lungs.MEAN	Lungs.SD	Proventriculus.MEAN	Proventriculus.SD	Gizzard.MEAN	Gizzard.SD	Duodenum.MEAN	Duodenum.SD	Ileum.MEAN	Ileum.SD	Colon.MEAN	Colon.SD	Cloaca.MEAN	Cloaca.SD	Faeces_MEAN	Faeces_SD
Bacteria	Firmicutes	Bacilli	Lactobacillales	Lactobacillaceae	Lactobacillus	0.0131126	0.0472783	0.433562	0.25211	0.410469	0.230083	0.318873	0.238314	0.50155	0.379091	0.347925	0.434606	0.119854	0.286778	0.149931	0.353298	0.136754	0.265386	0.151674	0.19057	0.222238	0.307179
Bacteria	Proteobacteria	Gammaproteobacteria	Pasteurellales	Pasteurellaceae	NA	0.220722	0.132454	0.212892	0.215823	0.21405	0.216872	0.125505	0.125447	0.302905	0.379319	0.123927	0.294152	0.000212314	0.000735478	0.000205379	0.000740505	0.00145063	0.00353898	0.000193911	0.000646584	0.000855981	0.00289885
Bacteria	Firmicutes	Bacilli	Mycoplasmatales	Mycoplasmataceae	Ureaplasma	0	0	0	0	0	0	0	0	0.0529557	0.140108	0.276139	0.410762	0.704441	0.421818	0.370025	0.425158	0.506785	0.412017	0.237528	0.298773	0.383479	0.333411
Bacteria	Proteobacteria	Gammaproteobacteria	Burkholderiales	Alcaligenaceae	NA	0.0442007	0.0796172	0.0293658	0.0372066	0.0275847	0.0309684	0.0286063	0.0297392	0.0407827	0.0727842	0.00400321	0.00993471	0.000348129	0.00120595	0	0	0.000135033	0.000422635	2.52525e-05	9.78026e-05	0	0
Bacteria	Actinobacteriota	Actinobacteria	Bifidobacteriales	Bifidobacteriaceae	NA	0.000742091	0.00150752	0.0886645	0.0740578	0.0945003	0.0787658	0.177994	0.117666	0.0353407	0.0370631	0.00909617	0.0161236	0.0140324	0.0303901	0.00215623	0.00342129	0.00363361	0.00671845	0.0092298	0.0165459	0.0111498	0.0188975
Bacteria	Proteobacteria	Gammaproteobacteria	Cardiobacteriales	Cardiobacteriaceae	NA	0.079118	0.143955	0.00615869	0.00985222	0.00570859	0.0112357	0.00616518	0.0125635	0.0101896	0.0218845	0.00392712	0.00971108	0	0	0	0	0.000109747	0.000425048	0.000116162	0.000449892	0	0
Bacteria	Proteobacteria	Gammaproteobacteria	Burkholderiales	Neisseriaceae	NA	0.132241	0.087174	0.0248169	0.0265652	0.0270262	0.0260192	0.0247696	0.0220401	0.00983591	0.0177302	0.000814231	0.00186006	0	0	5.13448e-05	0.000185126	0.000328168	0.000958937	3.72439e-05	0.000144245	0.000435771	0.00163051
Bacteria	Firmicutes	Negativicutes	Veillonellales-Selenomonadales	Veillonellaceae	Veillonella	0.000190404	0.00068651	0.0433648	0.0847353	0.0421522	0.0777191	0.0701252	0.116895	0.00810996	0.0205057	0	0	0.00131316	0.00366791	0.00138955	0.0039009	0.00221368	0.00498443	0.000883923	0.00186619	0.00158925	0.00330202
Bacteria	Firmicutes	Bacilli	Lactobacillales	Enterococcaceae	Enterococcus	0.00285776	0.00499124	0.014733	0.0216367	0.0229867	0.0268194	0.020886	0.0237438	0.00758962	0.0174726	0.0004148	0.0012444	0.0002477	0.000858058	0.0010732	0.00237181	0.00252628	0.00544674	0.00215592	0.00355669	0.0018423	0.00347901
Bacteria	Actinobacteriota	Actinobacteria	Corynebacteriales	Corynebacteriaceae	Corynebacterium	0.103286	0.0682618	0.0212461	0.0356451	0.0358899	0.0474841	0.0585467	0.0867142	0.00743805	0.00968129	0.00499833	0.00820196	0.00257094	0.006031	0.000671769	0.00171526	0.00267093	0.00666602	0.0924558	0.155052	0.00422303	0.00798556
Bacteria	Firmicutes	Bacilli	Lactobacillales	Carnobacteriaceae	NA	0.0455653	0.06308	0.0143926	0.0241202	0.0222549	0.0338812	0.0204415	0.0162383	0.00638917	0.014933	0.00554871	0.0166461	0.00672741	0.0227748	0.000312252	0.000832305	0.000606171	0.00113615	0.000461051	0.00113317	0.00563739	0.0155011
Bacteria	Proteobacteria	Gammaproteobacteria	Pasteurellales	Pasteurellaceae	Volucribacter	0.0729953	0.0594812	0.0190918	0.0242143	0.0169755	0.0266463	0.0249679	0.046969	0.00519939	0.00863696	0.00329921	0.00818081	0	0	0	0	6.96041e-05	0.000187183	0	0	0	0
Bacteria	Actinobacteriota	Actinobacteria	Bifidobacteriales	Bifidobacteriaceae	Aeriscardovia	0	0	0.0203981	0.0358514	0.0168627	0.0261919	0.0571873	0.0755472	0.00448837	0.0100519	0.000650774	0.00195232	0.00206854	0.00457223	0	0	0.000515638	0.00199706	0.000926789	0.00277505	0.00197817	0.00433624
Bacteria	Proteobacteria	Gammaproteobacteria	Enterobacterales	Erwiniaceae	Pantoea	3.04267e-05	0.000109705	0.00427436	0.0124639	0.00094463	0.00353448	0	0	0.00221779	0.00586773	0.103866	0.311598	0.0360748	0.124967	0.000200746	0.000528287	0.000532599	0.00179172	0	0	0.00226566	0.00756518
Bacteria	Bacteroidota	Bacteroidia	Bacteroidales	NA	NA	0.0629706	0.0829249	0.0310515	0.061914	0.0206981	0.0562744	0.0359264	0.0750611	0.00112931	0.00298786	0	0	0	0	0	0	0	0	0	0	0	0
Bacteria	Firmicutes	Bacilli	Erysipelotrichales	Erysipelotrichaceae	NA	0.00341838	0.00523763	0.00297574	0.00355864	0.00310869	0.00403587	0.00184521	0.00330183	0.000896077	0.0023708	0.000818837	0.00187314	0	0	0	0	0	0	3.25885e-05	0.000126215	0.000275944	0.000705992
Bacteria	Firmicutes	Bacilli	Lactobacillales	Streptococcaceae	Streptococcus	0.046686	0.0581821	0.00504234	0.00817754	0.00467194	0.00799784	0.00181169	0.00200924	0.000776345	0.00138254	0.000450886	0.00135266	0	0	0.00140114	0.00505186	0.000741882	0.00250251	0.000241967	0.000812419	0.00116633	0.00301809
Bacteria	Fusobacteriota	Fusobacteriia	Fusobacteriales	Leptotrichiaceae	NA	0.0680297	0.0974053	0.0199251	0.0287836	0.0100434	0.0149385	0.0103715	0.0155722	0.000671742	0.00177726	0.0004148	0.0012444	0	0	0	0	7.31646e-05	0.000283365	0	0	0	0
Bacteria	Firmicutes	Clostridia	Clostridiales	Clostridiaceae	Candidatus_Arthromitus	0	0	0	0	0	0	0.00495238	0.0110739	0.000632629	0.00109375	0.0489501	0.0784346	0.110758	0.269614	0.463146	0.445489	0.25174	0.343581	0.132299	0.210563	0.257062	0.316403
Bacteria	Actinobacteriota	Actinobacteria	Micrococcales	Micrococcaceae	Kocuria	0	0	0.000310986	0.00064764	0.00043879	0.00104566	0	0	0.000431001	0.00114032	0	0	0	0	0	0	0	0	0.000484851	0.00102111	0	0
Bacteria	Firmicutes	Bacilli	Lactobacillales	Aerococcaceae	Globicatella	0.00883585	0.0151388	0.000479373	0.000649773	0.000952139	0.00143327	0.000252247	0.00056404	0.000291225	0.000770509	8.09258e-05	0.000242777	0	0	0	0	0.000277347	0.000936723	0	0	0.00120106	0.00317269
Bacteria	Firmicutes	Bacilli	Lactobacillales	Carnobacteriaceae	Granulicatella	0.00684945	0.0112182	0	0	0	0	0	0	0.000179215	0.00047416	0	0	0	0	0	0	2.98092e-05	0.000115451	0	0	6.33372e-05	0.000236986
Bacteria	Campilobacterota	Campylobacteria	Campylobacterales	Campylobacteraceae	Campylobacter	0	0	0	0	0	0	0	0	0	0	0.0448453	0.134536	0.000762501	0.00264138	0.00634417	0.0228742	0.0790562	0.24435	0.015434	0.0593993	0.0842544	0.229467
Bacteria	Proteobacteria	Gammaproteobacteria	Pseudomonadales	Pseudomonadaceae	Pseudomonas	8.19281e-05	0.000295396	0.00164443	0.00452825	0.00606116	0.0161406	0.00304762	0.00681468	0	0	0.0072523	0.0113947	0	0	0.00202812	0.00731249	0.00652537	0.0252726	0.0112481	0.0157792	0.013574	0.0500713
Bacteria	Actinobacteriota	Actinobacteria	Actinomycetales	Actinomycetaceae	Varibaculum	0	0	0	0	0	0	0	0	0	0	0	0	0	0	0	0	0	0	0.0580997	0.0971995	0.000132626	0.000496241
Bacteria	Proteobacteria	Gammaproteobacteria	Enterobacterales	Enterobacteriaceae	NA	0	0	0.00011415	0.0004421	0.00316088	0.0118269	0	0	0	0	0.00412654	0.009844	0.000565709	0.00195967	0	0	0	0	0.00114704	0.00152471	0.00107007	0.00306149
Bacteria	Actinobacteriota	Coriobacteriia	Coriobacteriales	Atopobiaceae	NA	0	0	0	0	0	0	0	0	0	0	0	0	0	0	0	0	0	0	0.0396724	0.0864711	6.27447e-05	0.000234769
Bacteria	Firmicutes	NA	NA	NA	NA	0	0	0	0	2.59992e-05	9.72802e-05	0	0	0	0	0	0	0	0	0.000772643	0.00194539	0.00108881	0.00164485	0.000392109	0.00061856	0.00149597	0.00190153
Bacteria	Firmicutes	Clostridia	Clostridiales	Clostridiaceae	Clostridium_sensu_stricto_1	0	0	0	0	0	0	0	0	0	0	0	0	0	0	0	0	0.000313952	0.00121593	0	0	0	0
Bacteria	Firmicutes	Negativicutes	Veillonellales-Selenomonadales	NA	NA	0	0	0	0	0	0	0	0	0	0	0	0	0	0	0	0	0.000301393	0.000934965	0	0	0.000218526	0.000817651
Bacteria	Firmicutes	Clostridia	Clostridiales	NA	NA	0	0	0	0	0	0	0	0	0	0	0	0	0	0	0	0	6.75664e-05	0.000261683	2.30867e-05	8.94144e-05	3.59733e-05	0.0001346
Bacteria	Patescibacteria	Saccharimonadia	Saccharimonadales	NA	NA	0.000207965	0.000556856	0	0	0	0	0	0	0	0	0	0	0	0	0	0	5.63063e-05	0.000218073	0	0	2.57481e-05	9.63407e-05
Bacteria	Actinobacteriota	Actinobacteria	Propionibacteriales	Propionibacteriaceae	Cutibacterium	0	0	0	0	0	0	0	0	0	0	0.000528501	0.0015855	0	0	0	0	0	0	0.00177862	0.00688858	0	0
Bacteria	Firmicutes	Bacilli	Erysipelotrichales	NA	NA	0	0	6.48734e-05	0.000251254	0	0	0	0	0	0	0	0	0	0	0	0	1.98728e-05	7.69671e-05	0	0	5.80591e-05	0.000217237
Bacteria	Fusobacteriota	Fusobacteriia	Fusobacteriales	Leptotrichiaceae	Leptotrichia	0.00630153	0.00940665	0.00161035	0.00390514	0.00229262	0.00472419	0.000450895	0.00100823	0	0	0	0	0	0	0	0	0	0	0	0	0	0
Bacteria	Proteobacteria	Gammaproteobacteria	Pseudomonadales	Moraxellaceae	Acinetobacter	0.000182468	0.000498532	0.000242882	0.000652184	0.00247884	0.00644913	0.000546863	0.00122282	0	0	0.00208904	0.00336763	0	0	0	0	0	0	0.00326197	0.0071043	0.000337119	0.000864596
Bacteria	Bacteroidota	Bacteroidia	Flavobacteriales	Flavobacteriaceae	NA	0.0403551	0.0545122	0.000687399	0.000927977	0.000321038	0.000641466	0	0	0	0	0	0	0	0	0	0	0	0	0	0	0	0
Bacteria	Proteobacteria	Alphaproteobacteria	Sphingomonadales	Sphingomonadaceae	Novosphingobium	0	0	2.21958e-05	8.5964e-05	0.000361147	0.00135129	0	0	0	0	0.00156195	0.0042914	0	0	0	0	0	0	0.000363196	0.000610007	1.60926e-05	6.0213e-05
Bacteria	Firmicutes	Bacilli	Lactobacillales	NA	NA	0.000800702	0.00256335	0.000423058	0.000796955	0.00012236	0.000305722	0	0	0	0	0	0	0	0	0	0	0	0	0	0	0.000114171	0.000301473
Bacteria	Proteobacteria	Alphaproteobacteria	Rhizobiales	Rhizobiaceae	NA	0	0	0	0	0	0	0	0	0	0	0.00137005	0.00411015	0	0	0	0	0	0	0.00157773	0.00318764	0	0
Bacteria	Proteobacteria	Alphaproteobacteria	Rhizobiales	Rhizobiaceae	Shinella	8.49108e-05	0.00030615	0	0	0	0	0	0	0	0	0.000445266	0.0013358	0	0	0	0	0	0	0	0	0	0
Bacteria	Bacteroidota	Bacteroidia	Sphingobacteriales	Sphingobacteriaceae	Sphingobacterium	0	0	0.000187107	0.000495821	0	0	0.00266667	0.00596285	0	0	0.000121389	0.000364166	0	0	0	0	0	0	0.00139069	0.00181039	0.000785513	0.00293912
Bacteria	Firmicutes	Bacilli	NA	NA	NA	0.00018197	0.000656102	0.000128264	0.000300381	0	0	0	0	0	0	4.02966e-05	0.00012089	0	0	0	0	0	0	0	0	0	0
Bacteria	Proteobacteria	Gammaproteobacteria	Enterobacterales	NA	NA	0	0	0	0	0	0	0	0	0	0	0	0	0	0	0	0	0.00128498	0.00497671	0	0	0	0
Bacteria	Bacteroidota	Bacteroidia	Flavobacteriales	Weeksellaceae	Chryseobacterium	0	0	9.06766e-05	0.000242836	0.000211622	0.000791816	0.00266667	0.00596285	0	0	0	0	0	0	0	0	0	0	0.000797261	0.00157478	0.000583561	0.00156702
Bacteria	Bdellovibrionota	Bdellovibrionia	Bdellovibrionales	Bdellovibrionaceae	Bdellovibrio	0	0	5.93747e-05	0.000229957	0	0	0	0	0	0	0	0	0	0	0	0	0	0	7.41895e-05	0.000287335	0	0
Bacteria	Firmicutes	Bacilli	Staphylococcales	Staphylococcaceae	Staphylococcus	0.0168346	0.0329	3.55319e-05	0.000137614	4.94715e-05	0.000185105	0	0	0	0	0.000364166	0.0010925	0	0	0	0	0	0	0.00848697	0.0181941	0	0
Bacteria	Bacteroidota	Bacteroidia	Cytophagales	Spirosomaceae	Emticicia	0	0	3.33983e-05	0.000129351	0	0	0	0	0	0	0	0	0	0	0	0	0	0	0	0	0	0
Bacteria	Proteobacteria	Gammaproteobacteria	Burkholderiales	NA	NA	0.00361501	0.00628619	0.000924096	0.00143017	0.000219967	0.000823041	0	0	0	0	0	0	0	0	0	0	0	0	0	0	0	0
Bacteria	Proteobacteria	Gammaproteobacteria	Burkholderiales	Neisseriaceae	Kingella	0.00735706	0.0172442	0.000458458	0.00135478	0.000424654	0.00158891	0.00107205	0.00239717	0	0	0	0	0	0	0	0	0	0	0	0	0	0
Bacteria	Desulfobacterota	Desulfovibrionia	Desulfovibrionales	Desulfovibrionaceae	NA	0	0	0	0	0	0	0	0	0	0	0	0	0	0	0	0	0	0	0.0322243	0.0771425	0	0
Bacteria	Campilobacterota	Campylobacteria	Campylobacterales	Helicobacteraceae	Helicobacter	0	0	0	0	0	0	0	0	0	0	0	0	0	0	0	0	0	0	0.0872592	0.157258	0	0
Bacteria	Proteobacteria	Gammaproteobacteria	NA	NA	NA	0.00129993	0.00431628	0.00025486	0.000987067	0	0	0.000321396	0.000718663	0	0	0	0	0	0	0	0	0	0	0	0	0	0
Bacteria	Proteobacteria	Gammaproteobacteria	Burkholderiales	Comamonadaceae	Acidovorax	0	0	2.85375e-05	0.000110525	0.000486763	0.0018213	0	0	0	0	0	0	0	0	0	0	0	0	0.000568478	0.000916874	0	0
Bacteria	Proteobacteria	Alphaproteobacteria	Rickettsiales	Rickettsiaceae	Rickettsia	0	0	0	0	0	0	0	0	0	0	0	0	0	0	0	0	0	0	0.000635223	0.00246021	0	0
Bacteria	Proteobacteria	Alphaproteobacteria	Rhizobiales	Beijerinckiaceae	Bosea	0	0	0	0	0.000109914	0.000411262	0	0	0	0	0	0	0	0	0	0	0	0	0	0	0	0
Bacteria	Proteobacteria	Alphaproteobacteria	Rhizobiales	Rhizobiaceae	Ochrobactrum	0	0	0	0	0	0	0	0	0	0	0	0	0	0	0	0	0	0	6.35699e-05	0.000246205	0	0
Bacteria	Proteobacteria	Gammaproteobacteria	Pseudomonadales	Moraxellaceae	Alkanindiges	0	0	0	0	0	0	0	0	0	0	0	0	0	0	0	0	0	0	0.000218808	0.00084744	0	0
Bacteria	Proteobacteria	Gammaproteobacteria	Alteromonadales	Alteromonadaceae	Rheinheimera	0	0	0	0	0	0	0	0	0	0	0	0	0	0	0	0	0	0	8.90274e-05	0.000344802	0	0
Bacteria	Proteobacteria	Gammaproteobacteria	Enterobacterales	Enterobacteriaceae	Lelliottia	0	0	0	0	0.000490481	0.00183521	0	0	0	0	0	0	0	0	0	0	0	0	0.00025882	0.00100241	0.00118541	0.0042822
Bacteria	Proteobacteria	Gammaproteobacteria	Enterobacterales	Enterobacteriaceae	Escherichia/Shigella	0	0	0	0	0	0	0	0	0	0	0	0	0	0	0	0	0	0	0.00288098	0.0104548	0.000389441	0.00145715
Bacteria	Proteobacteria	Gammaproteobacteria	Burkholderiales	Alcaligenaceae	Paenalcaligenes	0	0	0	0	0	0	0	0	0	0	0	0	0	0	0	0	0	0	1.87196e-05	7.25006e-05	0	0
Bacteria	Proteobacteria	Gammaproteobacteria	Burkholderiales	Alcaligenaceae	Bordetella	0	0	0	0	0.00123757	0.00383146	0	0	0	0	0	0	0	0	0	0	0	0	0	0	0	0
Bacteria	Proteobacteria	Gammaproteobacteria	Burkholderiales	Burkholderiaceae	Limnobacter	0	0	0	0	0.00267556	0.00939659	0	0	0	0	0	0	0	0	0	0	0	0	0	0	0	0
Bacteria	Proteobacteria	Gammaproteobacteria	Burkholderiales	Comamonadaceae	Pseudorhodoferax	0	0	0	0	0.000376849	0.00141004	0	0	0	0	0	0	0	0	0	0	0	0	0	0	0	0
Bacteria	Proteobacteria	Gammaproteobacteria	Burkholderiales	Comamonadaceae	Delftia	0	0	0	0	0	0	0	0	0	0	0	0	0	0	0	0	0	0	0.00018271	0.000483539	0	0
Bacteria	Proteobacteria	Gammaproteobacteria	Burkholderiales	Comamonadaceae	NA	0	0	0	0	7.469e-05	0.000279465	0	0	0	0	0	0	0	0	0	0	0	0	1.39665e-05	5.40919e-05	0	0
Bacteria	Proteobacteria	Gammaproteobacteria	Burkholderiales	Oxalobacteraceae	Massilia	0	0	0	0	0	0	0	0	0	0	0	0	0	0	0	0	0	0	0.000107076	0.000414705	0	0
Bacteria	Proteobacteria	Gammaproteobacteria	Burkholderiales	Rhodocyclaceae	Methyloversatilis	0	0	0	0	0	0	0	0	0	0	0	0	0	0	0	0	0	0	7.87618e-05	0.000211389	0	0
Bacteria	Deferribacterota	Deferribacteres	Deferribacterales	Deferribacteraceae	Mucispirillum	0	0	0	0	0	0	0	0	0	0	0	0	0	0	0	0	0	0	0.0152552	0.0449262	0	0
Bacteria	Spirochaetota	Brachyspirae	Brachyspirales	Brachyspiraceae	Brachyspira	0	0	0	0	0	0	0	0	0	0	0	0	0	0	0	0	0	0	0.00549385	0.0212776	0	0
Bacteria	Deinococcota	Deinococci	Deinococcales	Deinococcaceae	Deinococcus	0	0	0	0	0.000549571	0.00205631	0	0	0	0	0	0	0	0	0	0	0	0	4.24238e-05	0.000164307	0	0
Bacteria	Actinobacteriota	Actinobacteria	Corynebacteriales	Corynebacteriaceae	NA	0	0	0	0	0	0	0	0	0	0	0	0	0	0	0	0	4.30578e-05	0.000166762	0.000166806	0.000646036	0	0
Bacteria	Actinobacteriota	Actinobacteria	NA	NA	NA	0	0	0	0	0	0	0	0	0	0	0	0	0	0	0	0	0	0	0.000162962	0.000489062	0	0
Bacteria	Actinobacteriota	Actinobacteria	Micrococcales	Micrococcaceae	Rothia	0.00896367	0.0123603	0.000244861	0.000453893	0.000266324	0.000827524	0	0	0	0	0.000242777	0.000728332	0	0	0	0	0	0	9.42751e-05	0.000365126	0	0
Bacteria	Actinobacteriota	Actinobacteria	Micrococcales	Microbacteriaceae	Microbacterium	0	0	0	0	0.000502465	0.00188005	0	0	0	0	0.00100213	0.00300639	0	0	0	0	0	0	4.23256e-05	0.000163926	0	0
Bacteria	Actinobacteriota	Actinobacteria	Micrococcales	Brevibacteriaceae	Brevibacterium	0	0	0	0	0	0	0	0	0	0	0	0	0	0	0	0	0	0	2.18395e-05	8.45841e-05	0	0
Bacteria	Actinobacteriota	Coriobacteriia	Coriobacteriales	NA	NA	0	0	0	0	0	0	0	0	0	0	0	0	0	0	0	0	0	0	9.31099e-06	3.60613e-05	0	0
Bacteria	Firmicutes	Clostridia	Clostridia_vadinBB60_group	NA	NA	0	0	0	0	0	0	0	0	0	0	0	0	0	0	0	0	0	0	5.00212e-05	0.000193731	0	0
Bacteria	Bacteroidota	Bacteroidia	NA	NA	NA	0.00114355	0.00190447	0	0	0	0	0	0	0	0	0	0	0	0	0	0	0	0	0	0	0	0
Bacteria	Bacteroidota	Bacteroidia	Cytophagales	Spirosomaceae	Dyadobacter	0	0	0	0	0	0	0	0	0	0	0	0	0	0	0	0	0	0	2.7933e-05	0.000108184	0	0
Bacteria	Bacteroidota	Bacteroidia	Flavobacteriales	Flavobacteriaceae	Flavobacterium	0	0	0	0	0	0	0	0	0	0	0	0	0	0	0	0	0	0	8.08034e-05	0.00031295	0	0
Bacteria	Bacteroidota	Bacteroidia	Flavobacteriales	Flavobacteriaceae	Myroides	0	0	0	0	0	0	0	0	0	0	0	0	0	0	0	0	0	0	3.74392e-05	0.000145001	0	0
Bacteria	Bacteroidota	Bacteroidia	Bacteroidales	Prevotellaceae	Prevotellaceae_UCG-001	0	0	0	0	0	0	0	0	0	0	0	0	0	0	0	0	0	0	8.95614e-05	0.00034687	0	0
Bacteria	Bacteroidota	Bacteroidia	Bacteroidales	Muribaculaceae	NA	0	0	0	0	0	0	0	0	0	0	0	0	0	0	0	0	0	0	0.023182	0.0697669	0	0
Bacteria	Firmicutes	Clostridia	Lachnospirales	Lachnospiraceae	Lachnospiraceae_NK4A136_group	0	0	0	0	0	0	0	0	0	0	0	0	0	0	0	0	0	0	0.00500367	0.0171516	0	0
Bacteria	Firmicutes	Clostridia	Lachnospirales	Lachnospiraceae	Lachnoclostridium	0	0	0	0	0	0	0	0	0	0	0	0	0	0	0	0	0	0	0.00568494	0.0220177	0	0
Bacteria	Firmicutes	Clostridia	Lachnospirales	Lachnospiraceae	NA	0	0	0	0	0	0	0	0	0	0	0	0	0	0	0	0	0	0	0.0304846	0.0896743	0	0
Bacteria	Firmicutes	Clostridia	Lachnospirales	Lachnospiraceae	Tyzzerella	0	0	0	0	0	0	0	0	0	0	0	0	0	0	0	0	0	0	7.55776e-05	0.000292711	0	0
Bacteria	Firmicutes	Clostridia	Oscillospirales	Ruminococcaceae	NA	0	0	0	0	0	0	0	0	0	0	0	0	0	0	0	0	0	0	0.015848	0.035164	0	0
Bacteria	Firmicutes	Clostridia	Oscillospirales	Oscillospiraceae	Colidextribacter	0	0	0	0	0	0	0	0	0	0	0	0	0	0	0	0	0	0	7.54201e-05	0.000292101	0	0
Bacteria	Firmicutes	Clostridia	NA	NA	NA	0	0	0	0	0	0	0	0	0	0	0	0	0	0	0	0	0	0	9.9935e-06	3.87047e-05	0	0
Bacteria	Actinobacteriota	Actinobacteria	Corynebacteriales	NA	NA	0.000555703	0.0012554	0	0	0	0	0	0	0	0	0	0	0	0	0	0	4.9682e-05	0.000192418	0	0	0	0
Bacteria	Actinobacteriota	Actinobacteria	Micrococcales	Dermabacteraceae	Brachybacterium	0	0	0	0	0	0	0	0	0	0	0	0	0	0	0.000292166	0.00105342	0	0	0	0	0	0
Bacteria	Firmicutes	Bacilli	Paenibacillales	Paenibacillaceae	Paenibacillus	0	0	0	0	0	0	0	0	0	0	0	0	0	0	0	0	0	0	8.95614e-05	0.00034687	0	0
Bacteria	Firmicutes	Negativicutes	Veillonellales-Selenomonadales	Veillonellaceae	NA	0	0	0	0	0	0	0	0	0	0	0	0	0	0	0	0	0	0	0	0	3.59733e-05	0.0001346
Bacteria	Firmicutes	Bacilli	Lactobacillales	Streptococcaceae	Lactococcus	0	0	0	0	0	0	0	0	0	0	0.000685025	0.00205508	0	0	0	0	0	0	0.000318397	0.000529514	0	0
Bacteria	Firmicutes	Bacilli	Lactobacillales	Leuconostocaceae	Weissella	0	0	0	0	0.00018166	0.000679708	0	0	0	0	0	0	0	0	0	0	0	0	0	0	0	0
Bacteria	Firmicutes	Bacilli	Thermicanales	Thermicanaceae	Thermicanus	0	0	0	0	0	0	0	0	0	0	0	0	0	0	0	0	0	0	0.000348691	0.00135047	0	0
Bacteria	Firmicutes	Bacilli	Lactobacillales	Aerococcaceae	NA	0.00018256	0.00065823	0	0	0	0	0	0	0	0	0	0	0	0	0	0	0	0	0	0	0	0
Bacteria	Firmicutes	Bacilli	Bacillales	Bacillaceae	Bacillus	0	0	0	0	0	0	0	0	0	0	0	0	0	0	0	0	0	0	0.000150523	0.000582973	0	0
Bacteria	Firmicutes	Bacilli	Exiguobacterales	Exiguobacteraceae	Exiguobacterium	0	0	0	0	0	0	0	0	0	0	0	0	0	0	0	0	0	0	6.05214e-05	0.000234398	0	0
Bacteria	Firmicutes	Clostridia	Clostridiales	Clostridiaceae	NA	0	0	0	0	0	0	0	0	0	0	0	0	2.38453e-05	8.26025e-05	0	0	0	0	0	0	0.00016156	0.000484745
