# Supplementary material for: Bacterial communities along parrot digestive and respiratory tracts: the effects of sample type, species and time
Source: Int Microbiol. 2023 May 24;27(1):127–42. doi: 10.1007/s10123-023-00372-y (PMC10830831; doi:10.1007/s10123-023-00372-y)
Supplement: Supplementary file 3 — Bacterial taxa detected in parrot microbiota. Mean and standard errors for seven sample types and six species are shown. [file 10123_2023_372_MOESM3_ESM.xlsx]

## Sheet: Phylum
Kingdom	Phylum	Oral.MEAN	Oral.SD	Trachea.MEAN	Trachea.SD	Duodenum.MEAN	Duodenum.SD	Ileum.MEAN	Ileum.SD	Colon.MEAN	Colon.SD	Cloaca.MEAN	Cloaca.SD	Faeces_MEAN	Faeces_SD	Agapornis_MEAN	Agapornis.SD	Forpus_MEAN	Forpus.SD	Melopsittacus_MEAN	Melopsittacus.SD	Neophema_MEAN	Neophema.SD	Nymphicus_MEAN	Nymphicus.SD	Psephotus_MEAN	Psephotus.SD
Bacteria	Verrucomicrobiota	0	0	0	0	0	0	0	0	0	0	4.20398e-05	0.00014563	0	0	0	0	0	0	3.60341e-05	0.000134827	0	0	0	0	0	0
Bacteria	Desulfobacterota	0	0	0	0	0	0	0	0	0	0	0.0390266	0.0806439	0	0	0.000148423	0.000535148	0.000507113	0.0014523	7.65724e-05	0.000286508	0.0202615	0.0730537	0.0115465	0.0365188	0.00266838	0.00962097
Bacteria	Campilobacterota	0.0288388	0.0524759	0.000754749	0.001524	0	0	0	0	0.0309902	0.107353	0.152323	0.292938	0.000829438	0.00275094	0.00867078	0.0290361	0.0219678	0.048889	0.0566521	0.138091	0.0806793	0.274602	0.0215023	0.072365	0.00501001	0.0171754
Bacteria	Proteobacteria	0.520623	0.133305	0.319124	0.281351	0.0388714	0.12203	0	0	0.000103762	0.000242355	0.156068	0.217536	0.0179747	0.0437145	0.0900921	0.213092	0.0942307	0.158701	0.10886	0.200369	0.204226	0.32895	0.187631	0.254556	0.221976	0.234382
Bacteria	Deferribacterota	0	0	0	0	0	0	0	0	0	0	0.00609637	0.0193611	0	0	0	0	0	0	0	0	0	0	0.0048105	0.0179992	0.000446888	0.00161128
Bacteria	Deinococcota	0	0	0	0	0	0	0	0	0	0	0.000224179	0.000776578	0	0	0	0	0	0	0	0	0	0	0	0	0.000206934	0.000746112
Bacteria	Actinobacteriota	0.062469	0.0678239	0.0624387	0.0878935	0.00184147	0.00441987	0.00519329	0.00921207	0.00524322	0.00907267	0.122173	0.27486	0.00579164	0.00926939	0.0230118	0.0445206	0.108468	0.291926	0.0371963	0.0521543	0.0170077	0.0203427	0.0446594	0.0929265	0.0140674	0.0107993
Bacteria	Bdellovibrionota	0	0	0	0	0	0	0	0	0	0	0.000793501	0.00274877	0.000179112	0.000594046	0	0	0	0	0.000680143	0.00254486	0	0	0	0	0.000151556	0.000546443
Bacteria	Patescibacteria	0.000446196	0.00154567	0	0	0	0	0	0	0	0	0	0	0	0	0	0	0	0	0.000382454	0.00143101	0	0	0	0	0	0
Bacteria	Bacteroidota	0.228971	0.17755	0.122099	0.143105	9.37559e-05	0.000296482	0	0	0	0	0.0851986	0.125225	0.00536443	0.014647	0.00769291	0.0267332	0.0755456	0.146445	0.0500287	0.102448	0.0799142	0.139341	0.0367162	0.113257	0.143588	0.169217
Bacteria	Spirochaetota	0	0	0	0	9.18907e-05	0.000290584	0.0453674	0.117923	0.0337418	0.0858296	0.00633375	0.0175624	0.0310367	0.0741645	0	0	0	0	0	0	0	0	0.0943651	0.124407	8.9097e-05	0.000321244
Bacteria	Abditibacteriota	0	0	0	0	0	0	0	0	0	0	3.15298e-05	0.000109223	0	0	0	0	0	0	2.70256e-05	0.00010112	0	0	0	0	0	0
Bacteria	Fusobacteriota	0.057074	0.057808	0.0242663	0.0377532	0	0	0	0	0	0	0	0	0	0	0.00374233	0.0134932	0.00772905	0.0166744	0.00796285	0.0216991	0.0315588	0.052696	0.000183371	0.00068611	0.0207361	0.0499047
Bacteria	Firmicutes	0.101578	0.106179	0.471317	0.408806	0.959101	0.12665	0.949439	0.116071	0.929921	0.126686	0.431689	0.329911	0.938824	0.0878174	0.866642	0.300971	0.691552	0.427276	0.738098	0.341357	0.566353	0.485082	0.598586	0.313871	0.59106	0.42967

## Sheet: Class
Kingdom	Phylum	Class	Oral.MEAN	Oral.SD	Trachea.MEAN	Trachea.SD	Duodenum.MEAN	Duodenum.SD	Ileum.MEAN	Ileum.SD	Colon.MEAN	Colon.SD	Cloaca.MEAN	Cloaca.SD	Faeces_MEAN	Faeces_SD	Agapornis_MEAN	Agapornis.SD	Forpus_MEAN	Forpus.SD	Melopsittacus_MEAN	Melopsittacus.SD	Neophema_MEAN	Neophema.SD	Nymphicus_MEAN	Nymphicus.SD	Psephotus_MEAN	Psephotus.SD
Bacteria	Verrucomicrobiota	Verrucomicrobiae	0	0	0	0	0	0	0	0	0	0	4.20398e-05	0.00014563	0	0	0	0	0	0	3.60341e-05	0.000134827	0	0	0	0	0	0
Bacteria	Desulfobacterota	Desulfovibrionia	0	0	0	0	0	0	0	0	0	0	0.0390266	0.0806439	0	0	0.000148423	0.000535148	0.000507113	0.0014523	7.65724e-05	0.000286508	0.0202615	0.0730537	0.0115465	0.0365188	0.00266838	0.00962097
Bacteria	Campilobacterota	Campylobacteria	0.0288388	0.0524759	0.000754749	0.001524	0	0	0	0	0.0309902	0.107353	0.152323	0.292938	0.000829438	0.00275094	0.00867078	0.0290361	0.0219678	0.048889	0.0566521	0.138091	0.0806793	0.274602	0.0215023	0.072365	0.00501001	0.0171754
Bacteria	Proteobacteria	Alphaproteobacteria	0	0	0	0	0.038617	0.122118	0	0	0	0	0.0205458	0.0341936	0.00408171	0.0131335	0.00046699	0.00168376	0.000186451	0.000431806	0.00151343	0.00566274	0	0	0.0344927	0.104417	0.0127239	0.0257815
Bacteria	Proteobacteria	Gammaproteobacteria	0.520623	0.133305	0.319124	0.281351	0.000254384	0.000584934	0	0	0.000103762	0.000242355	0.135523	0.193435	0.0138929	0.0320093	0.0896251	0.213281	0.0940443	0.15872	0.107346	0.197018	0.204226	0.32895	0.153138	0.249045	0.209252	0.226064
Bacteria	Deferribacterota	Deferribacteres	0	0	0	0	0	0	0	0	0	0	0.00609637	0.0193611	0	0	0	0	0	0	0	0	0	0	0.0048105	0.0179992	0.000446888	0.00161128
Bacteria	Deinococcota	Deinococci	0	0	0	0	0	0	0	0	0	0	0.000224179	0.000776578	0	0	0	0	0	0	0	0	0	0	0	0	0.000206934	0.000746112
Bacteria	Actinobacteriota	Actinobacteria	0.062469	0.0678239	0.0624387	0.0878935	0.00184147	0.00441987	0.00519329	0.00921207	0.00524322	0.00907267	0.0966937	0.189216	0.00563863	0.00886147	0.0230118	0.0445206	0.0806528	0.201479	0.0371963	0.0521543	0.0170077	0.0203427	0.0446594	0.0929265	0.0139546	0.0106593
Bacteria	Bdellovibrionota	Bdellovibrionia	0	0	0	0	0	0	0	0	0	0	0.000793501	0.00274877	0.000179112	0.000594046	0	0	0	0	0.000680143	0.00254486	0	0	0	0	0.000151556	0.000546443
Bacteria	Patescibacteria	Saccharimonadia	0.000446196	0.00154567	0	0	0	0	0	0	0	0	0	0	0	0	0	0	0	0	0.000382454	0.00143101	0	0	0	0	0	0
Bacteria	Bacteroidota	Bacteroidia	0.228971	0.17755	0.122099	0.143105	9.37559e-05	0.000296482	0	0	0	0	0.0851986	0.125225	0.00536443	0.014647	0.00769291	0.0267332	0.0755456	0.146445	0.0500287	0.102448	0.0799142	0.139341	0.0367162	0.113257	0.143588	0.169217
Bacteria	Spirochaetota	Brevinematia	0	0	0	0	9.18907e-05	0.000290584	0.0453674	0.117923	0.0337418	0.0858296	0.00633375	0.0175624	0.0310367	0.0741645	0	0	0	0	0	0	0	0	0.0943651	0.124407	8.9097e-05	0.000321244
Bacteria	Firmicutes	Clostridia	0.00232743	0.00806245	0	0	0.00142214	0.00387894	0.201577	0.362875	0.155661	0.291972	0.123967	0.179373	0.147429	0.28371	0.000240827	0.000670056	0.299314	0.425369	0.0112159	0.0269994	0.0166023	0.0596328	0.248801	0.256075	0.00654715	0.0170774
Bacteria	Actinobacteriota	Coriobacteriia	0	0	0	0	0	0	0	0	0	0	0.0246464	0.0849166	0.000153007	0.000507467	0	0	0.0269066	0.0886824	0	0	0	0	0	0	0.000112873	0.00040697
Bacteria	Actinobacteriota	NA	0	0	0	0	0	0	0	0	0	0	0.000832979	0.00288552	0	0	0	0	0.000908704	0.00301383	0	0	0	0	0	0	0	0
Bacteria	Firmicutes	Negativicutes	0.02179	0.0692048	0	0	0	0	9.67064e-05	0.000320739	0	0	0	0	0	0	0.0201957	0.0665075	0	0	0	0	0	0	0	0	0	0
Bacteria	Abditibacteriota	Abditibacteria	0	0	0	0	0	0	0	0	0	0	3.15298e-05	0.000109223	0	0	0	0	0	0	2.70256e-05	0.00010112	0	0	0	0	0	0
Bacteria	Fusobacteriota	Fusobacteriia	0.057074	0.057808	0.0242663	0.0377532	0	0	0	0	0	0	0	0	0	0	0.00374233	0.0134932	0.00772905	0.0166744	0.00796285	0.0216991	0.0315588	0.052696	0.000183371	0.00068611	0.0207361	0.0499047
Bacteria	Firmicutes	NA	0	0	0	0	0	0	0	0	0	0	0	0	6.00368e-05	0.00019912	0	0	0	0	4.71718e-05	0.000176501	0	0	0	0	0	0
Bacteria	Firmicutes	Bacilli	0.0774608	0.0714297	0.471317	0.408806	0.957679	0.130509	0.747766	0.420949	0.77426	0.339255	0.307722	0.338597	0.791335	0.306344	0.846205	0.343546	0.392238	0.438906	0.726835	0.348549	0.54975	0.498818	0.349785	0.293583	0.584512	0.435527

## Sheet: Order
Kingdom	Phylum	Class	Order	Oral.MEAN	Oral.SD	Trachea.MEAN	Trachea.SD	Duodenum.MEAN	Duodenum.SD	Ileum.MEAN	Ileum.SD	Colon.MEAN	Colon.SD	Cloaca.MEAN	Cloaca.SD	Faeces_MEAN	Faeces_SD	Agapornis_MEAN	Agapornis.SD	Forpus_MEAN	Forpus.SD	Melopsittacus_MEAN	Melopsittacus.SD	Neophema_MEAN	Neophema.SD	Nymphicus_MEAN	Nymphicus.SD	Psephotus_MEAN	Psephotus.SD
Bacteria	Verrucomicrobiota	Verrucomicrobiae	Opitutales	0	0	0	0	0	0	0	0	0	0	4.20398e-05	0.00014563	0	0	0	0	0	0	3.60341e-05	0.000134827	0	0	0	0	0	0
Bacteria	Desulfobacterota	Desulfovibrionia	Desulfovibrionales	0	0	0	0	0	0	0	0	0	0	0.0390266	0.0806439	0	0	0.000148423	0.000535148	0.000507113	0.0014523	7.65724e-05	0.000286508	0.0202615	0.0730537	0.0115465	0.0365188	0.00266838	0.00962097
Bacteria	Bdellovibrionota	Bdellovibrionia	Bacteriovoracales	0	0	0	0	0	0	0	0	0	0	0	0	0.000179112	0.000594046	0	0	0	0	0	0	0	0	0	0	0.000151556	0.000546443
Bacteria	Campilobacterota	Campylobacteria	Campylobacterales	0.0288388	0.0524759	0.000754749	0.001524	0	0	0	0	0.0309902	0.107353	0.152323	0.292938	0.000829438	0.00275094	0.00867078	0.0290361	0.0219678	0.048889	0.0566521	0.138091	0.0806793	0.274602	0.0215023	0.072365	0.00501001	0.0171754
Bacteria	Proteobacteria	Alphaproteobacteria	Paracaedibacterales	0	0	0	0	0.0379508	0.120011	0	0	0	0	0.00460104	0.0159385	4.25519e-05	0.000141129	0	0	0	0	0	0	0	0	0.0310849	0.101355	0	0
Bacteria	Proteobacteria	Alphaproteobacteria	Azospirillales	0	0	0	0	0	0	0	0	0	0	6.83146e-05	0.000236649	0	0	0	0	0	0	5.85554e-05	0.000219094	0	0	0	0	0	0
Bacteria	Proteobacteria	Alphaproteobacteria	Caulobacterales	0	0	0	0	0	0	0	0	0	0	0.000578837	0.00105869	0.000378125	0.0012541	0	0	0	0	0	0	0	0	0.000194593	0.0007281	0.000644701	0.00131735
Bacteria	Proteobacteria	Alphaproteobacteria	Rhizobiales	0	0	0	0	4.59453e-05	0.000145292	0	0	0	0	0.0046993	0.00780845	0.000507483	0.00168313	0.00046699	0.00168376	0	0	0.00129272	0.00483693	0	0	3.28181e-05	0.000122794	0.00290807	0.00640649
Bacteria	Proteobacteria	Alphaproteobacteria	Rhodobacterales	0	0	0	0	0	0	0	0	0	0	5.25497e-05	0.000182038	0	0	0	0	0	0	4.50426e-05	0.000168534	0	0	0	0	0	0
Bacteria	Proteobacteria	Alphaproteobacteria	Sphingomonadales	0	0	0	0	0.000620262	0.00196144	0	0	0	0	0.0105457	0.0195348	0.00315355	0.0102105	0	0	0.000186451	0.000431806	0.000117111	0.000438188	0	0	0.00318032	0.0102486	0.00917117	0.018523
Bacteria	Proteobacteria	Gammaproteobacteria	Cellvibrionales	0	0	0	0	0	0	0	0	0	0	0.00188401	0.00415825	0.00109457	0.00363028	0	0	0.000482769	0.00160116	0.00024323	0.000910084	0	0	0	0	0.00199482	0.00488395
Bacteria	Proteobacteria	Gammaproteobacteria	Pseudomonadales	0.000684056	0.00236964	0.00111223	0.00224059	0	0	0	0	0	0	0.100191	0.162045	0.00514717	0.0146412	0.000828239	0.00209911	0.00730098	0.0175614	0.0335768	0.124702	0	0	0.00546157	0.0204353	0.0492794	0.112833
Bacteria	Proteobacteria	Gammaproteobacteria	Alteromonadales	0	0	0	0	0	0	0	0	0	0	0.000730956	0.00170719	0.000782999	0.00233152	0	0	0.000472622	0.0013129	0.000315298	0.00117974	0	0	0	0	0.000597804	0.00215541
Bacteria	Proteobacteria	Gammaproteobacteria	Aeromonadales	0	0	0	0	0	0	0	0	0	0	0.00135794	0.00417894	0.000244811	0.000811947	0	0	0.000244811	0.000811947	0.000126119	0.000471895	0	0	0.00103783	0.0038832	0	0
Bacteria	Proteobacteria	Gammaproteobacteria	Enterobacterales	0	0	0.00210526	0.00665743	0	0	0	0	0	0	0.00281098	0.00371878	0.00030847	0.00102308	0.00187646	0.00583526	0.000693207	0.00229911	0.000504477	0.00188758	0	0	0.00045405	0.0016989	0.00097992	0.00268288
Bacteria	Proteobacteria	Gammaproteobacteria	Burkholderiales	0.310084	0.147566	0.230933	0.218346	0.000254384	0.000584934	0	0	5.24714e-05	0.000181766	0.028006	0.0490371	0.00406573	0.00905162	0.0403885	0.10458	0.0532314	0.101244	0.0214943	0.0485164	0.162065	0.25649	0.104087	0.165449	0.110672	0.150489
Bacteria	Proteobacteria	Gammaproteobacteria	NA	0.00102707	0.00181374	0.000824953	0.00260873	0	0	0	0	0	0	0	0	0.000237161	0.000786573	0	0	0.000237161	0.000786573	0.000564621	0.0014464	0.000952706	0.0024725	0	0	2.18811e-05	7.88935e-05
Bacteria	Proteobacteria	Gammaproteobacteria	Cardiobacteriales	0.00616379	0.0148351	0.000624221	0.00133281	0	0	0	0	0	0	0	0	0.000130056	0.000431347	0	0	0.00262757	0.00626691	0.00376678	0.0131013	0	0	0	0	0	0
Bacteria	Proteobacteria	Gammaproteobacteria	Pasteurellales	0.202664	0.0971011	0.083524	0.0886468	0	0	0	0	5.12907e-05	0.000177676	0.000541405	0.00172253	0.00188199	0.00624184	0.0465319	0.112919	0.0287537	0.054016	0.0467545	0.103757	0.0412079	0.0792629	0.0420976	0.0990745	0.045706	0.0766549
Bacteria	Deferribacterota	Deferribacteres	Deferribacterales	0	0	0	0	0	0	0	0	0	0	0.00609637	0.0193611	0	0	0	0	0	0	0	0	0	0	0.0048105	0.0179992	0.000446888	0.00161128
Bacteria	Deinococcota	Deinococci	Thermales	0	0	0	0	0	0	0	0	0	0	0.000224179	0.000776578	0	0	0	0	0	0	0	0	0	0	0	0	0.000206934	0.000746112
Bacteria	Actinobacteriota	Actinobacteria	Bifidobacteriales	0.00112238	0.00157273	0.0158611	0.0321557	4.59453e-05	0.000145292	0.00215251	0.00425918	0.00181507	0.00333851	0.000302001	0.000710914	0.000897667	0.00202549	0.000208228	0.000750779	6.27681e-05	0.000208178	0.00883144	0.0277567	0.00378922	0.00644907	0.00125241	0.0031729	0.00289732	0.00458441
Bacteria	Actinobacteriota	Actinobacteria	Corynebacteriales	0.0583183	0.06407	0.0434196	0.0887957	0.0010604	0.00202741	0.00304078	0.00526035	0.00342815	0.00695351	0.0363504	0.0535831	0.00286663	0.00391227	0.0160622	0.0354815	0.0172525	0.0405203	0.0283649	0.0486391	0.0132185	0.01584	0.0419868	0.0929948	0.0101226	0.00747952
Bacteria	Actinobacteriota	Actinobacteria	Micrococcales	5.63952e-05	0.000195359	0.00315789	0.00998614	0.000735125	0.00232467	0	0	0	0	0.00234506	0.00587557	0	0	0.00394734	0.00982514	0	0	0	0	0	0	0.00117373	0.0030028	0	0
Bacteria	Actinobacteriota	Actinobacteria	NA	0	0	0	0	0	0	0	0	0	0	0.00194066	0.00672266	0	0	0	0	0.00211709	0.00702158	0	0	0	0	0	0	0	0
Bacteria	Actinobacteriota	Actinobacteria	Actinomycetales	0.00297193	0.0102951	0	0	0	0	0	0	0	0	0.0548286	0.18832	0.00187434	0.00621647	0.00274332	0.0098912	0.0612205	0.196305	0	0	0	0	0	0	0.000395056	0.0014244
Bacteria	Actinobacteriota	Actinobacteria	Streptosporangiales	0	0	0	0	0	0	0	0	0	0	5.49045e-05	0.000190195	0	0	5.06811e-05	0.000182733	0	0	0	0	0	0	0	0	0	0
Bacteria	Actinobacteriota	Actinobacteria	Propionibacteriales	0	0	0	0	0	0	0	0	0	0	0.000872083	0.00158935	0	0	0	0	0	0	0	0	0	0	0.000246484	0.00092226	0.000539555	0.00132979
Bacteria	Bdellovibrionota	Bdellovibrionia	Bdellovibrionales	0	0	0	0	0	0	0	0	0	0	0.000793501	0.00274877	0	0	0	0	0	0	0.000680143	0.00254486	0	0	0	0	0	0
Bacteria	Firmicutes	Clostridia	Clostridia_vadinBB60_group	0	0	0	0	0	0	0	0	0	0	0.0123362	0.0425498	0	0	0	0	5.31689e-05	0.000176341	0	0	0	0	0.0105321	0.0394074	0	0
Bacteria	Patescibacteria	Saccharimonadia	Saccharimonadales	0.000446196	0.00154567	0	0	0	0	0	0	0	0	0	0	0	0	0	0	0	0	0.000382454	0.00143101	0	0	0	0	0	0
Bacteria	Bacteroidota	Bacteroidia	Flavobacteriales	0.0734843	0.132452	0.0583176	0.097363	0	0	0	0	0	0	0.00388725	0.00677447	0.000865706	0.00287122	0.00766395	0.026742	0.00146176	0.00238036	0.000976762	0.00250039	0.0497334	0.104051	0.0367162	0.113257	0.0177855	0.0371327
Bacteria	Bacteroidota	Bacteroidia	Bacteroidales	0.15447	0.181371	0.0637121	0.113492	9.37559e-05	0.000296482	0	0	0	0	0.0443072	0.113646	0.000780336	0.00258808	0	0	0.0719429	0.142406	0.0402169	0.099796	0.0301808	0.108818	0	0	0.0988623	0.152085
Bacteria	Bacteroidota	Bacteroidia	NA	0.00101667	0.00256411	6.95299e-05	0.000219873	0	0	0	0	0	0	0	0	0	0	0	0	0.00104896	0.0026867	4.72446e-05	0.000176773	0	0	0	0	5.34845e-05	0.000192841
Bacteria	Bacteroidota	Bacteroidia	Cytophagales	0	0	0	0	0	0	0	0	0	0	0.0368204	0.069941	0.00371839	0.011705	0	0	0.00109198	0.0030358	0.00865719	0.0323922	0	0	0	0	0.0268873	0.0628538
Bacteria	Bacteroidota	Bacteroidia	Sphingobacteriales	0	0	0	0	0	0	0	0	0	0	0.000183768	0.000529214	0	0	2.89606e-05	0.000104419	0	0	0.000130624	0.000488749	0	0	0	0	0	0
Bacteria	Spirochaetota	Brevinematia	Brevinematales	0	0	0	0	9.18907e-05	0.000290584	0.0453674	0.117923	0.0337418	0.0858296	0.00633375	0.0175624	0.0310367	0.0741645	0	0	0	0	0	0	0	0	0.0943651	0.124407	8.9097e-05	0.000321244
Bacteria	Firmicutes	Clostridia	Lachnospirales	0.00232743	0.00806245	0	0	0.00130886	0.00390478	0.201392	0.362988	0.153377	0.293172	0.0928751	0.156804	0.145935	0.284511	7.60217e-05	0.0002741	0.298881	0.425277	0.00725811	0.0268503	0.00385849	0.013912	0.236712	0.251137	0.0047855	0.0115733
Bacteria	Firmicutes	Clostridia	Oscillospirales	0	0	0	0	0	0	0	0	0	0	0.0177151	0.047129	0	0	5.98231e-05	0.000215695	0.000142355	0.000472138	4.50426e-05	0.000168534	0.0126854	0.045738	0.00155674	0.0058248	0.00176165	0.00635171
Bacteria	Actinobacteriota	Coriobacteriia	Coriobacteriales	0	0	0	0	0	0	0	0	0	0	0.0246464	0.0849166	0.000153007	0.000507467	0	0	0.0269066	0.0886824	0	0	0	0	0	0	0.000112873	0.00040697
Bacteria	Actinobacteriota	NA	NA	0	0	0	0	0	0	0	0	0	0	0.000832979	0.00288552	0	0	0	0	0.000908704	0.00301383	0	0	0	0	0	0	0	0
Bacteria	Firmicutes	Bacilli	Thermoactinomycetales	0	0	0	0	0.000132551	0.000419162	0	0	0	0	0	0	0	0	0	0	0.000120501	0.000399655	0	0	0	0	0	0	0	0
Bacteria	Firmicutes	Bacilli	Paenibacillales	0	0	0	0	0	0	0	0	0	0	0.000166573	0.000430419	0	0	0	0	0	0	4.05383e-05	0.000151681	0	0	0	0	0.000110103	0.000396982
Bacteria	Firmicutes	Negativicutes	Veillonellales-Selenomonadales	0.02179	0.0692048	0	0	0	0	9.67064e-05	0.000320739	0	0	0	0	0	0	0.0201957	0.0665075	0	0	0	0	0	0	0	0	0	0
Bacteria	Abditibacteriota	Abditibacteria	Abditibacteriales	0	0	0	0	0	0	0	0	0	0	3.15298e-05	0.000109223	0	0	0	0	0	0	2.70256e-05	0.00010112	0	0	0	0	0	0
Bacteria	Firmicutes	Bacilli	Staphylococcales	0.000170915	0.000592067	0.00541353	0.0171191	0	0	0	0	0	0	0.00342284	0.00723406	0.000127656	0.000423386	0.00567745	0.0155418	0	0	0.000139632	0.000522455	0	0	0.00153111	0.00477697	0.000112873	0.00040697
Bacteria	Fusobacteriota	Fusobacteriia	Fusobacteriales	0.057074	0.057808	0.0242663	0.0377532	0	0	0	0	0	0	0	0	0	0	0.00374233	0.0134932	0.00772905	0.0166744	0.00796285	0.0216991	0.0315588	0.052696	0.000183371	0.00068611	0.0207361	0.0499047
Bacteria	Firmicutes	Bacilli	Bacillales	0	0	0.000789474	0.00249653	0	0	0	0	0	0	0	0	0.00066558	0.00220748	0.000607287	0.00218961	0.00066558	0.00220748	0	0	0	0	0	0	0	0
Bacteria	Firmicutes	Bacilli	Exiguobacterales	0	0	0	0	0	0	0	0	0	0	0.00135753	0.00435742	0	0	0	0	0	0	8.10767e-05	0.000303361	0	0	0	0	0.0011658	0.00420334
Bacteria	Firmicutes	Bacilli	Lactobacillales	0.0650698	0.0758596	0.451012	0.395526	0.293856	0.469723	0.281914	0.436863	0.334421	0.423884	0.127023	0.12327	0.330874	0.389765	0.119457	0.212537	0.388474	0.439739	0.403827	0.369754	0.0281165	0.0369476	0.0837585	0.1937	0.576127	0.436039
Bacteria	Firmicutes	Bacilli	NA	0.000147712	0.000350299	0	0	0	0	0	0	0	0	0	0	0.00015921	0.000528041	0	0	0	0	0.00012661	0.000326662	0	0	0	0	0.000134716	0.000485727
Bacteria	Firmicutes	Bacilli	Erysipelotrichales	0.00906095	0.0116874	0.00459026	0.00767782	0.000183046	0.000578843	0.000746495	0.00247584	0.00177195	0.0044272	0.0111966	0.0340697	0.00309555	0.00829524	0	0	0.00064439	0.00128337	0.000648898	0.00161899	0.00319986	0.00521446	0.0156277	0.0321881	0.00598396	0.00787981
Bacteria	Firmicutes	NA	NA	0	0	0	0	0	0	0	0	0	0	0	0	6.00368e-05	0.00019912	0	0	0	0	4.71718e-05	0.000176501	0	0	0	0	0	0
Bacteria	Firmicutes	Bacilli	Mycoplasmatales	0.00301143	0.00717727	0.00951128	0.0300773	0.663508	0.461507	0.465105	0.467995	0.438067	0.448083	0.164556	0.308021	0.456414	0.412041	0.720464	0.402183	0.00233341	0.00749863	0.321972	0.404237	0.518434	0.499615	0.248868	0.296942	0.000878068	0.00193259
Bacteria	Firmicutes	Clostridia	Clostridiales	0	0	0	0	0.000113276	0.00035821	0.00018527	0.000428247	0.00228477	0.00791466	0.00104085	0.00244279	0.00149425	0.00495587	0.000104982	0.000378519	0.000237493	0.000607034	0.00391274	0.0082412	5.84078e-05	0.000210592	0	0	0	0

## Sheet: Family
Kingdom	Phylum	Class	Order	Family	Oral.MEAN	Oral.SD	Trachea.MEAN	Trachea.SD	Duodenum.MEAN	Duodenum.SD	Ileum.MEAN	Ileum.SD	Colon.MEAN	Colon.SD	Cloaca.MEAN	Cloaca.SD	Faeces_MEAN	Faeces_SD	Agapornis_MEAN	Agapornis.SD	Forpus_MEAN	Forpus.SD	Melopsittacus_MEAN	Melopsittacus.SD	Neophema_MEAN	Neophema.SD	Nymphicus_MEAN	Nymphicus.SD	Psephotus_MEAN	Psephotus.SD
Bacteria	Verrucomicrobiota	Verrucomicrobiae	Opitutales	Opitutaceae	0	0	0	0	0	0	0	0	0	0	4.20398e-05	0.00014563	0	0	0	0	0	0	3.60341e-05	0.000134827	0	0	0	0	0	0
Bacteria	Desulfobacterota	Desulfovibrionia	Desulfovibrionales	Desulfovibrionaceae	0	0	0	0	0	0	0	0	0	0	0.0390266	0.0806439	0	0	0.000148423	0.000535148	0.000507113	0.0014523	7.65724e-05	0.000286508	0.0202615	0.0730537	0.0115465	0.0365188	0.00266838	0.00962097
Bacteria	Bdellovibrionota	Bdellovibrionia	Bacteriovoracales	Bacteriovoracaceae	0	0	0	0	0	0	0	0	0	0	0	0	0.000179112	0.000594046	0	0	0	0	0	0	0	0	0	0	0.000151556	0.000546443
Bacteria	Campilobacterota	Campylobacteria	Campylobacterales	Arcobacteraceae	0	0	0.00037594	0.00118883	0	0	0	0	0	0	0	0	0	0	0.000289184	0.00104267	0	0	0	0	0	0	0	0	0	0
Bacteria	Campilobacterota	Campylobacteria	Campylobacterales	Campylobacteraceae	0.0281151	0.0512354	0.000378809	0.00110713	0	0	0	0	0.0309902	0.107353	0.00169704	0.00564576	0.000829438	0.00275094	0.00762934	0.0272825	0.0217935	0.0484287	0.0286155	0.0989561	0	0	0	0	0.000231712	0.000758707
Bacteria	Campilobacterota	Campylobacteria	Campylobacterales	NA	0.000244379	0.000846555	0	0	0	0	0	0	0	0	0	0	0	0	0.000225581	0.000813343	0	0	0	0	0	0	0	0	0	0
Bacteria	Campilobacterota	Campylobacteria	Campylobacterales	Helicobacteraceae	0.000479399	0.0011919	0	0	0	0	0	0	0	0	0.150626	0.293834	0	0	0.000526675	0.00129653	0.000174356	0.000578273	0.0280366	0.104903	0.0806793	0.274602	0.0215023	0.072365	0.0047783	0.0172284
Bacteria	Proteobacteria	Alphaproteobacteria	Paracaedibacterales	Paracaedibacteraceae	0	0	0	0	0.0379508	0.120011	0	0	0	0	0.00460104	0.0159385	4.25519e-05	0.000141129	0	0	0	0	0	0	0	0	0.0310849	0.101355	0	0
Bacteria	Proteobacteria	Alphaproteobacteria	Azospirillales	Azospirillaceae	0	0	0	0	0	0	0	0	0	0	6.83146e-05	0.000236649	0	0	0	0	0	0	5.85554e-05	0.000219094	0	0	0	0	0	0
Bacteria	Proteobacteria	Alphaproteobacteria	Rhizobiales	Beijerinckiaceae	0	0	0	0	0	0	0	0	0	0	8.40795e-05	0.00029126	0	0	0	0	0	0	7.20682e-05	0.000269654	0	0	0	0	0	0
Bacteria	Proteobacteria	Alphaproteobacteria	Caulobacterales	Caulobacteraceae	0	0	0	0	0	0	0	0	0	0	0.000578837	0.00105869	0.000378125	0.0012541	0	0	0	0	0	0	0	0	0.000194593	0.0007281	0.000644701	0.00131735
Bacteria	Proteobacteria	Alphaproteobacteria	Rhizobiales	Rhizobiaceae	0	0	0	0	4.59453e-05	0.000145292	0	0	0	0	0.00461522	0.00765498	0.000507483	0.00168313	0.00046699	0.00168376	0	0	0.00122065	0.00456727	0	0	3.28181e-05	0.000122794	0.00290807	0.00640649
Bacteria	Proteobacteria	Alphaproteobacteria	Rhodobacterales	Rhodobacteraceae	0	0	0	0	0	0	0	0	0	0	5.25497e-05	0.000182038	0	0	0	0	0	0	4.50426e-05	0.000168534	0	0	0	0	0	0
Bacteria	Proteobacteria	Alphaproteobacteria	Sphingomonadales	Sphingomonadaceae	0	0	0	0	0.000620262	0.00196144	0	0	0	0	0.0105457	0.0195348	0.00315355	0.0102105	0	0	0.000186451	0.000431806	0.000117111	0.000438188	0	0	0.00318032	0.0102486	0.00917117	0.018523
Bacteria	Proteobacteria	Gammaproteobacteria	Cellvibrionales	Cellvibrionaceae	0	0	0	0	0	0	0	0	0	0	0.00188401	0.00415825	0.00109457	0.00363028	0	0	0.000482769	0.00160116	0.00024323	0.000910084	0	0	0	0	0.00199482	0.00488395
Bacteria	Proteobacteria	Gammaproteobacteria	Pseudomonadales	Pseudomonadaceae	0	0	0.000324465	0.00102605	0	0	0	0	0	0	0.0820582	0.143028	0.00298643	0.00808038	0.000282366	0.00101809	0.00565755	0.0152671	0.0334237	0.124129	0	0	0.00376213	0.0140766	0.0334069	0.0767407
Bacteria	Proteobacteria	Gammaproteobacteria	Pseudomonadales	Moraxellaceae	0.000684056	0.00236964	0.000787769	0.00212966	0	0	0	0	0	0	0.0181332	0.0379705	0.00216074	0.00660155	0.000545873	0.00187141	0.00164343	0.00326245	0.000153145	0.000573016	0	0	0.00169944	0.00635874	0.0158725	0.0369446
Bacteria	Proteobacteria	Gammaproteobacteria	Alteromonadales	Alteromonadaceae	0	0	0	0	0	0	0	0	0	0	0.000730956	0.00170719	0.000782999	0.00233152	0	0	0.000472622	0.0013129	0.000315298	0.00117974	0	0	0	0	0.000597804	0.00215541
Bacteria	Proteobacteria	Gammaproteobacteria	Aeromonadales	Aeromonadaceae	0	0	0	0	0	0	0	0	0	0	0.00135794	0.00417894	0.000244811	0.000811947	0	0	0.000244811	0.000811947	0.000126119	0.000471895	0	0	0.00103783	0.0038832	0	0
Bacteria	Proteobacteria	Gammaproteobacteria	Enterobacterales	Enterobacteriaceae	0	0	0	0	0	0	0	0	0	0	0.00162836	0.00323637	0.00030847	0.00102308	0	0	0.00028471	0.000944276	0.000504477	0.00188758	0	0	0	0	0.00097992	0.00268288
Bacteria	Proteobacteria	Gammaproteobacteria	Enterobacterales	Erwiniaceae	0	0	0.00210526	0.00665743	0	0	0	0	0	0	0.00118262	0.00223566	0	0	0.00187646	0.00583526	0.000408497	0.00135483	0	0	0	0	0.00045405	0.0016989	0	0
Bacteria	Proteobacteria	Gammaproteobacteria	Burkholderiales	NA	0.0504881	0.0921507	0.00602052	0.00697996	0	0	0	0	0	0	0.000672536	0.00232973	0.000374867	0.00124329	0.0255485	0.0921164	0.013486	0.0294464	0.000757035	0.00212301	0.00723714	0.0119666	0.00417823	0.00845179	0.00266183	0.00374019
Bacteria	Proteobacteria	Gammaproteobacteria	Burkholderiales	Hydrogenophilaceae	0.000270548	0.000681933	0	0	0	0	0	0	0	0	0	0	0	0	0	0	0.000295143	0.000709613	0	0	0	0	0	0	0	0
Bacteria	Proteobacteria	Gammaproteobacteria	Burkholderiales	Alcaligenaceae	0.108303	0.117107	0.122829	0.157949	2.79538e-05	8.83976e-05	0	0	0	0	0.000591017	0.00204734	0.000169161	0.000561043	0.000347234	0.000882587	0.0150609	0.0360638	0.0138128	0.0327776	0.0873583	0.165753	0.0375306	0.0637042	0.0394242	0.0971826
Bacteria	Proteobacteria	Gammaproteobacteria	Burkholderiales	Neisseriaceae	0.151022	0.106784	0.101853	0.127535	0.00022643	0.000563497	0	0	5.24714e-05	0.000181766	0.00108972	0.0037749	0.00120876	0.00400899	0.0144928	0.0481449	0.0227442	0.0468286	0.00525013	0.0144485	0.0674696	0.124799	0.0544915	0.103601	0.0544603	0.101079
Bacteria	Proteobacteria	Gammaproteobacteria	NA	NA	0.00102707	0.00181374	0.000824953	0.00260873	0	0	0	0	0	0	0	0	0.000237161	0.000786573	0	0	0.000237161	0.000786573	0.000564621	0.0014464	0.000952706	0.0024725	0	0	2.18811e-05	7.88935e-05
Bacteria	Proteobacteria	Gammaproteobacteria	Burkholderiales	Burkholderiaceae	0	0	0	0	0	0	0	0	0	0	9.12127e-05	0.00031597	0	0	0	0	0	0	0	0	0	0	0	0	8.41963e-05	0.000303574
Bacteria	Proteobacteria	Gammaproteobacteria	Burkholderiales	Comamonadaceae	0	0	0.000230841	0.000505362	0	0	0	0	0	0	0.0226859	0.0385488	0.00231294	0.00640132	0	0	0.00164514	0.00425246	0.00167433	0.00602015	0	0	0.00542196	0.0198755	0.0140413	0.0343539
Bacteria	Proteobacteria	Gammaproteobacteria	Burkholderiales	Chromobacteriaceae	0	0	0	0	0	0	0	0	0	0	0.000771885	0.00267389	0	0	0	0	0	0	0	0	0	0	0.000661616	0.00247554	0	0
Bacteria	Proteobacteria	Gammaproteobacteria	Burkholderiales	Oxalobacteraceae	0	0	0	0	0	0	0	0	0	0	0.00210377	0.00728766	0	0	0	0	0	0	0	0	0	0	0.00180323	0.00674706	0	0
Bacteria	Proteobacteria	Gammaproteobacteria	Cardiobacteriales	Cardiobacteriaceae	0.00616379	0.0148351	0.000624221	0.00133281	0	0	0	0	0	0	0	0	0.000130056	0.000431347	0	0	0.00262757	0.00626691	0.00376678	0.0131013	0	0	0	0	0	0
Bacteria	Proteobacteria	Gammaproteobacteria	Pasteurellales	Pasteurellaceae	0.202664	0.0971011	0.083524	0.0886468	0	0	0	0	5.12907e-05	0.000177676	0.000541405	0.00172253	0.00188199	0.00624184	0.0465319	0.112919	0.0287537	0.054016	0.0467545	0.103757	0.0412079	0.0792629	0.0420976	0.0990745	0.045706	0.0766549
Bacteria	Deferribacterota	Deferribacteres	Deferribacterales	Deferribacteraceae	0	0	0	0	0	0	0	0	0	0	0.00609637	0.0193611	0	0	0	0	0	0	0	0	0	0	0.0048105	0.0179992	0.000446888	0.00161128
Bacteria	Deinococcota	Deinococci	Thermales	Thermaceae	0	0	0	0	0	0	0	0	0	0	0.000224179	0.000776578	0	0	0	0	0	0	0	0	0	0	0	0	0.000206934	0.000746112
Bacteria	Actinobacteriota	Actinobacteria	Bifidobacteriales	Bifidobacteriaceae	0.00112238	0.00157273	0.0158611	0.0321557	4.59453e-05	0.000145292	0.00215251	0.00425918	0.00181507	0.00333851	0.000302001	0.000710914	0.000897667	0.00202549	0.000208228	0.000750779	6.27681e-05	0.000208178	0.00883144	0.0277567	0.00378922	0.00644907	0.00125241	0.0031729	0.00289732	0.00458441
Bacteria	Actinobacteriota	Actinobacteria	Corynebacteriales	Corynebacteriaceae	0.0583183	0.06407	0.0434196	0.0887957	0.0010604	0.00202741	0.00304078	0.00526035	0.00342815	0.00695351	0.0363504	0.0535831	0.00286663	0.00391227	0.0160622	0.0354815	0.0172525	0.0405203	0.0283649	0.0486391	0.0132185	0.01584	0.0419868	0.0929948	0.0101226	0.00747952
Bacteria	Actinobacteriota	Actinobacteria	Micrococcales	Dermabacteraceae	0	0	0.00315789	0.00998614	0	0	0	0	0	0	0.00174895	0.00412886	0	0	0.00334503	0.00909915	0	0	0	0	0	0	0.000648643	0.002427	0	0
Bacteria	Actinobacteriota	Actinobacteria	Micrococcales	Microbacteriaceae	0	0	0	0	0.000735125	0.00232467	0	0	0	0	0	0	0	0	0	0	0	0	0	0	0	0	0.000525089	0.0019647	0	0
Bacteria	Actinobacteriota	Actinobacteria	Micrococcales	Micrococcaceae	5.63952e-05	0.000195359	0	0	0	0	0	0	0	0	0	0	0	0	5.20571e-05	0.000187695	0	0	0	0	0	0	0	0	0	0
Bacteria	Actinobacteriota	Actinobacteria	NA	NA	0	0	0	0	0	0	0	0	0	0	0.00194066	0.00672266	0	0	0	0	0.00211709	0.00702158	0	0	0	0	0	0	0	0
Bacteria	Actinobacteriota	Actinobacteria	Actinomycetales	Actinomycetaceae	0.00297193	0.0102951	0	0	0	0	0	0	0	0	0.0548286	0.18832	0.00187434	0.00621647	0.00274332	0.0098912	0.0612205	0.196305	0	0	0	0	0	0	0.000395056	0.0014244
Bacteria	Actinobacteriota	Actinobacteria	Micrococcales	Brevibacteriaceae	0	0	0	0	0	0	0	0	0	0	0.000596106	0.00206497	0	0	0.000550252	0.00198396	0	0	0	0	0	0	0	0	0	0
Bacteria	Actinobacteriota	Actinobacteria	Streptosporangiales	Nocardiopsaceae	0	0	0	0	0	0	0	0	0	0	5.49045e-05	0.000190195	0	0	5.06811e-05	0.000182733	0	0	0	0	0	0	0	0	0	0
Bacteria	Actinobacteriota	Actinobacteria	Propionibacteriales	Propionibacteriaceae	0	0	0	0	0	0	0	0	0	0	0.000872083	0.00158935	0	0	0	0	0	0	0	0	0	0	0.000246484	0.00092226	0.000539555	0.00132979
Bacteria	Bdellovibrionota	Bdellovibrionia	Bdellovibrionales	Bdellovibrionaceae	0	0	0	0	0	0	0	0	0	0	0.000793501	0.00274877	0	0	0	0	0	0	0.000680143	0.00254486	0	0	0	0	0	0
Bacteria	Firmicutes	Clostridia	Clostridia_vadinBB60_group	NA	0	0	0	0	0	0	0	0	0	0	0.0123362	0.0425498	0	0	0	0	5.31689e-05	0.000176341	0	0	0	0	0.0105321	0.0394074	0	0
Bacteria	Patescibacteria	Saccharimonadia	Saccharimonadales	NA	0.000446196	0.00154567	0	0	0	0	0	0	0	0	0	0	0	0	0	0	0	0	0.000382454	0.00143101	0	0	0	0	0	0
Bacteria	Bacteroidota	Bacteroidia	Flavobacteriales	Weeksellaceae	0.0649951	0.134093	0.0578995	0.0976339	0	0	0	0	0	0	0.00114176	0.00241156	0	0	0.000850266	0.00306568	0.000123787	0.000410555	0	0	0.0497334	0.104051	0.0367162	0.113257	0.0153586	0.0376224
Bacteria	Bacteroidota	Bacteroidia	Bacteroidales	NA	0.15447	0.181371	0.0637121	0.113492	9.37559e-05	0.000296482	0	0	0	0	0	0	0.000780336	0.00258808	0	0	0.0716767	0.142551	0.0326653	0.0984488	0	0	0	0	0.0965018	0.153582
Bacteria	Bacteroidota	Bacteroidia	NA	NA	0.00101667	0.00256411	6.95299e-05	0.000219873	0	0	0	0	0	0	0	0	0	0	0	0	0.00104896	0.0026867	4.72446e-05	0.000176773	0	0	0	0	5.34845e-05	0.000192841
Bacteria	Bacteroidota	Bacteroidia	Flavobacteriales	Flavobacteriaceae	0.0084892	0.02438	0.000418107	0.000981737	0	0	0	0	0	0	0.000494816	0.00137472	0.000278618	0.000924072	0.00681368	0.023678	0.00117087	0.00234192	0.000328149	0.000905868	0	0	0	0	0.000692507	0.0014968
Bacteria	Bacteroidota	Bacteroidia	Cytophagales	Spirosomaceae	0	0	0	0	0	0	0	0	0	0	0.0368204	0.069941	0.00371839	0.011705	0	0	0.00109198	0.0030358	0.00865719	0.0323922	0	0	0	0	0.0268873	0.0628538
Bacteria	Bacteroidota	Bacteroidia	Sphingobacteriales	Sphingobacteriaceae	0	0	0	0	0	0	0	0	0	0	0.000183768	0.000529214	0	0	2.89606e-05	0.000104419	0	0	0.000130624	0.000488749	0	0	0	0	0	0
Bacteria	Bacteroidota	Bacteroidia	Flavobacteriales	Crocinitomicaceae	0	0	0	0	0	0	0	0	0	0	0.00225068	0.00398145	0.000587088	0.00194715	0	0	0.000167112	0.000554249	0.000648614	0.00242689	0	0	0	0	0.0017344	0.0035581
Bacteria	Bacteroidota	Bacteroidia	Bacteroidales	Bacteroidaceae	0	0	0	0	0	0	0	0	0	0	0.00555428	0.0192406	0	0	0	0	0	0	0	0	0.00512703	0.0184858	0	0	0	0
Bacteria	Bacteroidota	Bacteroidia	Bacteroidales	Marinifilaceae	0	0	0	0	0	0	0	0	0	0	7.37564e-05	0.0002555	0	0	0	0	8.04615e-05	0.000266861	0	0	0	0	0	0	0	0
Bacteria	Bacteroidota	Bacteroidia	Bacteroidales	Muribaculaceae	0	0	0	0	0	0	0	0	0	0	0.0354534	0.0847262	0	0	0	0	0.00018568	0.000615832	0.00755155	0.0282553	0.0220762	0.0795968	0	0	0.00236051	0.00598629
Bacteria	Bacteroidota	Bacteroidia	Bacteroidales	Rikenellaceae	0	0	0	0	0	0	0	0	0	0	0.00322568	0.0111741	0	0	0	0	0	0	0	0	0.00297755	0.0107357	0	0	0	0
Bacteria	Spirochaetota	Brevinematia	Brevinematales	Brevinemataceae	0	0	0	0	9.18907e-05	0.000290584	0.0453674	0.117923	0.0337418	0.0858296	0.00633375	0.0175624	0.0310367	0.0741645	0	0	0	0	0	0	0	0	0.0943651	0.124407	8.9097e-05	0.000321244
Bacteria	Firmicutes	Clostridia	Lachnospirales	Lachnospiraceae	0.00232743	0.00806245	0	0	0.00130886	0.00390478	0.201392	0.362988	0.153377	0.293172	0.0928751	0.156804	0.145935	0.284511	7.60217e-05	0.0002741	0.298881	0.425277	0.00725811	0.0268503	0.00385849	0.013912	0.236712	0.251137	0.0047855	0.0115733
Bacteria	Firmicutes	Clostridia	Oscillospirales	Ruminococcaceae	0	0	0	0	0	0	0	0	0	0	0.00899235	0.0182438	0	0	5.98231e-05	0.000215695	0.000142355	0.000472138	4.50426e-05	0.000168534	0.00463371	0.0167071	0.00155674	0.0058248	0.00176165	0.00635171
Bacteria	Firmicutes	Clostridia	Oscillospirales	Oscillospiraceae	0	0	0	0	0	0	0	0	0	0	0.00872271	0.0302163	0	0	0	0	0	0	0	0	0.00805173	0.0290309	0	0	0	0
Bacteria	Actinobacteriota	Coriobacteriia	Coriobacteriales	Atopobiaceae	0	0	0	0	0	0	0	0	0	0	0.0225817	0.0777643	0.000153007	0.000507467	0	0	0.0246542	0.081212	0	0	0	0	0	0	0.000112873	0.00040697
Bacteria	Actinobacteriota	Coriobacteriia	Coriobacteriales	NA	0	0	0	0	0	0	0	0	0	0	0.00206472	0.00715241	0	0	0	0	0.00225243	0.00747045	0	0	0	0	0	0	0	0
Bacteria	Actinobacteriota	NA	NA	NA	0	0	0	0	0	0	0	0	0	0	0.000832979	0.00288552	0	0	0	0	0.000908704	0.00301383	0	0	0	0	0	0	0	0
Bacteria	Firmicutes	Bacilli	Thermoactinomycetales	Thermoactinomycetaceae	0	0	0	0	0.000132551	0.000419162	0	0	0	0	0	0	0	0	0	0	0.000120501	0.000399655	0	0	0	0	0	0	0	0
Bacteria	Firmicutes	Bacilli	Paenibacillales	Paenibacillaceae	0	0	0	0	0	0	0	0	0	0	0.000166573	0.000430419	0	0	0	0	0	0	4.05383e-05	0.000151681	0	0	0	0	0.000110103	0.000396982
Bacteria	Firmicutes	Negativicutes	Veillonellales-Selenomonadales	Veillonellaceae	0.02179	0.0692048	0	0	0	0	9.67064e-05	0.000320739	0	0	0	0	0	0	0.0201957	0.0665075	0	0	0	0	0	0	0	0	0	0
Bacteria	Abditibacteriota	Abditibacteria	Abditibacteriales	Abditibacteriaceae	0	0	0	0	0	0	0	0	0	0	3.15298e-05	0.000109223	0	0	0	0	0	0	2.70256e-05	0.00010112	0	0	0	0	0	0
Bacteria	Firmicutes	Bacilli	Lactobacillales	Streptococcaceae	0.0290966	0.0322149	0.00297229	0.00610612	0	0	0.002564	0.00727559	0.00132735	0.00361742	0.00399835	0.00660438	0.00146643	0.00287325	0.0130136	0.0334853	0.00316272	0.00604808	0.000636769	0.00126913	0.00554978	0.01082	0.00302084	0.00719794	0.0122927	0.0153118
Bacteria	Firmicutes	Bacilli	Lactobacillales	Leuconostocaceae	0	0	0.000300752	0.000951061	0	0	0	0	0	0	0.000107798	0.000373422	0	0	0.000231348	0.000834136	0.000117598	0.000390027	0	0	0	0	0	0	0	0
Bacteria	Firmicutes	Bacilli	Staphylococcales	Staphylococcaceae	0.000170915	0.000592067	0.00541353	0.0171191	0	0	0	0	0	0	0.00342284	0.00723406	0.000127656	0.000423386	0.00567745	0.0155418	0	0	0.000139632	0.000522455	0	0	0.00153111	0.00477697	0.000112873	0.00040697
Bacteria	Fusobacteriota	Fusobacteriia	Fusobacteriales	Leptotrichiaceae	0.057074	0.057808	0.0242663	0.0377532	0	0	0	0	0	0	0	0	0	0	0.00374233	0.0134932	0.00772905	0.0166744	0.00796285	0.0216991	0.0315588	0.052696	0.000183371	0.00068611	0.0207361	0.0499047
Bacteria	Firmicutes	Bacilli	Lactobacillales	Carnobacteriaceae	0.0344377	0.0799464	0.00354767	0.0071374	0	0	0.00021776	0.000722228	0.000185115	0.00043281	5.49045e-05	0.000190195	0.000113403	0.000376115	0.000120091	0.000297321	0.0011682	0.0023414	0.0301647	0.074542	0.000254182	0.000831566	0.000357276	0.000935816	0.000786787	0.0021792
Bacteria	Firmicutes	Bacilli	Lactobacillales	Enterococcaceae	0	0	0.000789531	0.00249672	0	0	0	0	0	0	0.000747941	0.00220158	0.000157988	0.000523988	0	0	0	0	0.0012331	0.00280506	0	0	0	0	0.000103467	0.000373056
Bacteria	Firmicutes	Bacilli	Bacillales	Bacillaceae	0	0	0.000789474	0.00249653	0	0	0	0	0	0	0	0	0.00043607	0.00144628	0.000607287	0.00218961	0.00043607	0.00144628	0	0	0	0	0	0	0	0
Bacteria	Firmicutes	Bacilli	Bacillales	Planococcaceae	0	0	0	0	0	0	0	0	0	0	0	0	0.00022951	0.0007612	0	0	0.00022951	0.0007612	0	0	0	0	0	0	0	0
Bacteria	Firmicutes	Bacilli	Exiguobacterales	Exiguobacteraceae	0	0	0	0	0	0	0	0	0	0	0.00135753	0.00435742	0	0	0	0	0	0	8.10767e-05	0.000303361	0	0	0	0	0.0011658	0.00420334
Bacteria	Firmicutes	Bacilli	Lactobacillales	Aerococcaceae	0.000945852	0.00221436	0.000313649	0.000991846	0	0	0	0	0	0	5.72607e-05	0.000198357	0	0	0	0	0.000104613	0.000346964	0.000418263	0.00106635	0.000628262	0.00206752	0	0	0	0
Bacteria	Firmicutes	Bacilli	Lactobacillales	NA	0.000390422	0.00135246	0.0198787	0.0628621	0.0250489	0.0785368	0	0	0.0530411	0.161409	0.0100923	0.0341157	0.0487216	0.14629	0	0	0.158229	0.200096	0.000383509	0.00124424	0	0	0.000114863	0.000429779	0	0
Bacteria	Firmicutes	Bacilli	Lactobacillales	Lactobacillaceae	0.00019924	0.00051805	0.42321	0.369401	0.268807	0.433932	0.279132	0.432949	0.279867	0.372741	0.111964	0.115428	0.280414	0.34453	0.106091	0.210297	0.225692	0.281438	0.37099	0.387439	0.0216843	0.0360103	0.0802655	0.19357	0.562944	0.443345
Bacteria	Firmicutes	Bacilli	Erysipelotrichales	NA	0	0	0	0	0	0	0	0	0.000219368	0.000759911	0	0	0.000208964	0.000693054	0	0	0	0	0	0	0	0	0	0	0.000379308	0.000928384
Bacteria	Firmicutes	Bacilli	NA	NA	0.000147712	0.000350299	0	0	0	0	0	0	0	0	0	0	0.00015921	0.000528041	0	0	0	0	0.00012661	0.000326662	0	0	0	0	0.000134716	0.000485727
Bacteria	Firmicutes	Bacilli	Erysipelotrichales	Erysipelotrichaceae	0.00906095	0.0116874	0.00459026	0.00767782	0.000183046	0.000578843	0.000746495	0.00247584	0.00155259	0.00376452	0.0111966	0.0340697	0.00288658	0.00762459	0	0	0.00064439	0.00128337	0.000648898	0.00161899	0.00319986	0.00521446	0.0156277	0.0321881	0.00560465	0.00714878
Bacteria	Firmicutes	NA	NA	NA	0	0	0	0	0	0	0	0	0	0	0	0	6.00368e-05	0.00019912	0	0	0	0	4.71718e-05	0.000176501	0	0	0	0	0	0
Bacteria	Firmicutes	Bacilli	Mycoplasmatales	Mycoplasmataceae	0.00301143	0.00717727	0.00951128	0.0300773	0.663508	0.461507	0.465105	0.467995	0.438067	0.448083	0.164556	0.308021	0.456414	0.412041	0.720464	0.402183	0.00233341	0.00749863	0.321972	0.404237	0.518434	0.499615	0.248868	0.296942	0.000878068	0.00193259
Bacteria	Firmicutes	Clostridia	Clostridiales	Clostridiaceae	0	0	0	0	0.000113276	0.00035821	0.00018527	0.000428247	0.00228477	0.00791466	0.00104085	0.00244279	0.00149425	0.00495587	0.000104982	0.000378519	0.000237493	0.000607034	0.00391274	0.0082412	5.84078e-05	0.000210592	0	0	0	0

## Sheet: Genus
Kingdom	Phylum	Class	Order	Family	Genus	Oral.MEAN	Oral.SD	Trachea.MEAN	Trachea.SD	Duodenum.MEAN	Duodenum.SD	Ileum.MEAN	Ileum.SD	Colon.MEAN	Colon.SD	Cloaca.MEAN	Cloaca.SD	Faeces_MEAN	Faeces_SD	Agapornis_MEAN	Agapornis.SD	Forpus_MEAN	Forpus.SD	Melopsittacus_MEAN	Melopsittacus.SD	Neophema_MEAN	Neophema.SD	Nymphicus_MEAN	Nymphicus.SD	Psephotus_MEAN	Psephotus.SD
Bacteria	Bacteroidota	Bacteroidia	Bacteroidales	NA	NA	0.15447	0.181371	0.0637121	0.113492	9.37559e-05	0.000296482	0	0	0	0	0	0	0.000780336	0.00258808	0	0	0.0716767	0.142551	0.0326653	0.0984488	0	0	0	0	0.0965018	0.153582
Bacteria	Proteobacteria	Gammaproteobacteria	Pasteurellales	Pasteurellaceae	NA	0.148882	0.118266	0.0784382	0.0917016	0	0	0	0	5.12907e-05	0.000177676	0.000499307	0.00172965	4.59021e-05	0.00015224	0.0328596	0.0835807	0.000175949	0.000442808	0.0447458	0.0992293	0.03704	0.0778333	0.0420976	0.0990745	0.0347418	0.0609295
Bacteria	Proteobacteria	Gammaproteobacteria	Burkholderiales	Neisseriaceae	NA	0.147199	0.106172	0.101064	0.128066	4.96956e-05	0.000157151	0	0	0	0	0.00108972	0.0037749	0	0	0.0144928	0.0481449	0.0173979	0.0376188	0.00525013	0.0144485	0.0666503	0.123419	0.0544915	0.103601	0.0544603	0.101079
Bacteria	Proteobacteria	Gammaproteobacteria	Burkholderiales	Alcaligenaceae	NA	0.108303	0.117107	0.122829	0.157949	2.79538e-05	8.83976e-05	0	0	0	0	0.000591017	0.00204734	0.000169161	0.000561043	0.000347234	0.000882587	0.0150609	0.0360638	0.0138128	0.0327776	0.0873583	0.165753	0.0375306	0.0637042	0.0394242	0.0971826
Bacteria	Bacteroidota	Bacteroidia	Flavobacteriales	Weeksellaceae	NA	0.0649951	0.134093	0.0578995	0.0976339	0	0	0	0	0	0	0	0	0	0	0.000850266	0.00306568	0	0	0	0	0.0497334	0.104051	0.0363399	0.113378	0.0148145	0.0378029
Bacteria	Actinobacteriota	Actinobacteria	Corynebacteriales	Corynebacteriaceae	Corynebacterium	0.0583183	0.06407	0.0434196	0.0887957	0.0010604	0.00202741	0.00304078	0.00526035	0.00342815	0.00695351	0.0240765	0.0454571	0.00286663	0.00391227	0.0148122	0.0353871	0.0172525	0.0405203	0.019005	0.0390179	0.0132185	0.01584	0.0419868	0.0929948	0.0101226	0.00747952
Bacteria	Proteobacteria	Gammaproteobacteria	Pasteurellales	Pasteurellaceae	Volucribacter	0.0537814	0.0598868	0.00508573	0.00947029	0	0	0	0	0	0	4.20982e-05	0.000145832	0.00183608	0.0060896	0.0136723	0.0405224	0.0285778	0.0536796	0.00200877	0.00604946	0.00416789	0.0130701	0	0	0.0109643	0.0307269
Bacteria	Proteobacteria	Gammaproteobacteria	Burkholderiales	NA	NA	0.0504881	0.0921507	0.00602052	0.00697996	0	0	0	0	0	0	0.000672536	0.00232973	0.000374867	0.00124329	0.0255485	0.0921164	0.013486	0.0294464	0.000757035	0.00212301	0.00723714	0.0119666	0.00417823	0.00845179	0.00266183	0.00374019
Bacteria	Firmicutes	Bacilli	Lactobacillales	Carnobacteriaceae	NA	0.0331899	0.0804763	0.00354767	0.0071374	0	0	0.00021776	0.000722228	8.8593e-05	0.000306895	0	0	0.000113403	0.000376115	0	0	0.0011682	0.0023414	0.0301647	0.074542	0.000254182	0.000831566	0	0	0	0
Bacteria	Fusobacteriota	Fusobacteriia	Fusobacteriales	Leptotrichiaceae	NA	0.0326709	0.0469932	0.00957487	0.028225	0	0	0	0	0	0	0	0	0	0	0.00326803	0.0117831	0.00772905	0.0166744	0.00709707	0.0197428	0.000746745	0.00209017	0	0	0.0193253	0.0493777
Bacteria	Firmicutes	Bacilli	Lactobacillales	Streptococcaceae	Streptococcus	0.0290966	0.0322149	0.00297229	0.00610612	0	0	0.002564	0.00727559	0.00132735	0.00361742	0.00308535	0.00579968	0.00146643	0.00287325	0.0129919	0.0334943	0.00301417	0.00610914	0.000636769	0.00126913	0.00554978	0.01082	0.0025149	0.00668086	0.0121422	0.0153
Bacteria	Campilobacterota	Campylobacteria	Campylobacterales	Campylobacteraceae	Campylobacter	0.0281151	0.0512354	0.000378809	0.00110713	0	0	0	0	0.0309902	0.107353	0.00169704	0.00564576	0.000829438	0.00275094	0.00762934	0.0272825	0.0217935	0.0484287	0.0286155	0.0989561	0	0	0	0	0.000231712	0.000758707
Bacteria	Fusobacteriota	Fusobacteriia	Fusobacteriales	Leptotrichiaceae	Leptotrichia	0.0244031	0.0491339	0.0146914	0.030107	0	0	0	0	0	0	0	0	0	0	0.000474298	0.00171011	0	0	0.000865773	0.00220312	0.0308121	0.0511628	0.000183371	0.00068611	0.00141083	0.00316691
Bacteria	Firmicutes	Negativicutes	Veillonellales-Selenomonadales	Veillonellaceae	Veillonella	0.02179	0.0692048	0	0	0	0	9.67064e-05	0.000320739	0	0	0	0	0	0	0.0201957	0.0665075	0	0	0	0	0	0	0	0	0	0
Bacteria	Firmicutes	Bacilli	Erysipelotrichales	Erysipelotrichaceae	NA	0.00906095	0.0116874	0.00459026	0.00767782	0.000183046	0.000578843	0.000746495	0.00247584	0.00155259	0.00376452	0.0111966	0.0340697	0.00288658	0.00762459	0	0	0.00064439	0.00128337	0.000648898	0.00161899	0.00319986	0.00521446	0.0156277	0.0321881	0.00560465	0.00714878
Bacteria	Bacteroidota	Bacteroidia	Flavobacteriales	Flavobacteriaceae	Capnocytophaga	0.00790521	0.0239187	0.000117356	0.000371111	0	0	0	0	0	0	0	0	0	0	0.00642616	0.0231699	0.00113599	0.00226467	0	0	0	0	0	0	0	0
Bacteria	Proteobacteria	Gammaproteobacteria	Cardiobacteriales	Cardiobacteriaceae	NA	0.00409716	0.014193	0.000356911	0.00112865	0	0	0	0	0	0	0	0	0	0	0	0	0	0	0.00376678	0.0131013	0	0	0	0	0	0
Bacteria	Proteobacteria	Gammaproteobacteria	Burkholderiales	Neisseriaceae	Kingella	0.00382321	0.0101413	0.00078889	0.00249469	0.000176734	0.000558883	0	0	5.24714e-05	0.000181766	0	0	0.00120876	0.00400899	0	0	0.00534631	0.0105896	0	0	0.000819329	0.00295413	0	0	0	0
Bacteria	Firmicutes	Bacilli	Mycoplasmatales	Mycoplasmataceae	Mycoplasma	0.00301143	0.00717727	0	0	0	0	0	0	0	0	0	0	0	0	0	0	0.00226662	0.00751754	0.000225724	0.000844582	0.000125088	0.000451012	0.000458426	0.00171527	0	0
Bacteria	Actinobacteriota	Actinobacteria	Actinomycetales	Actinomycetaceae	Varibaculum	0.00297193	0.0102951	0	0	0	0	0	0	0	0	0	0	0	0	0.00274332	0.0098912	0	0	0	0	0	0	0	0	0	0
Bacteria	Firmicutes	Clostridia	Lachnospirales	Lachnospiraceae	NA	0.00232743	0.00806245	0	0	0	0	0	0	0	0	0.00137143	0.00305952	0	0	0	0	0.00253901	0.00842096	7.65724e-05	0.000286508	0.000458085	0.00165165	0	0	0.000725384	0.00261541
Bacteria	Proteobacteria	Gammaproteobacteria	Cardiobacteriales	Cardiobacteriaceae	Suttonella	0.00206663	0.00609205	0.00026731	0.000845308	0	0	0	0	0	0	0	0	0.000130056	0.000431347	0	0	0.00262757	0.00626691	0	0	0	0	0	0	0	0
Bacteria	Firmicutes	Bacilli	Lactobacillales	Carnobacteriaceae	Granulicatella	0.00124785	0.00231583	0	0	0	0	0	0	9.65217e-05	0.000334361	0	0	0	0	6.94095e-05	0.00025026	0	0	0	0	0	0	0.000357276	0.000935816	0.000786787	0.0021792
Bacteria	Proteobacteria	Gammaproteobacteria	NA	NA	NA	0.00102707	0.00181374	0.000824953	0.00260873	0	0	0	0	0	0	0	0	0.000237161	0.000786573	0	0	0.000237161	0.000786573	0.000564621	0.0014464	0.000952706	0.0024725	0	0	2.18811e-05	7.88935e-05
Bacteria	Bacteroidota	Bacteroidia	NA	NA	NA	0.00101667	0.00256411	6.95299e-05	0.000219873	0	0	0	0	0	0	0	0	0	0	0	0	0.00104896	0.0026867	4.72446e-05	0.000176773	0	0	0	0	5.34845e-05	0.000192841
Bacteria	Actinobacteriota	Actinobacteria	Bifidobacteriales	Bifidobacteriaceae	NA	0.00100873	0.00160269	0.00679134	0.00901419	0	0	0.00184128	0.0040863	0.00145604	0.00323672	0.000302001	0.000710914	0.000517434	0.00171613	0.000208228	0.000750779	6.27681e-05	0.000208178	0.00211416	0.00604189	0.00378922	0.00644907	0.000509985	0.00128123	0.00289732	0.00458441
Bacteria	Firmicutes	Bacilli	Lactobacillales	Aerococcaceae	Globicatella	0.000945852	0.00221436	0.000313649	0.000991846	0	0	0	0	0	0	5.72607e-05	0.000198357	0	0	0	0	0.000104613	0.000346964	0.000418263	0.00106635	0.000628262	0.00206752	0	0	0	0
Bacteria	Proteobacteria	Gammaproteobacteria	Pseudomonadales	Moraxellaceae	Moraxella	0.000684056	0.00236964	0	0	0	0	0	0	0	0	0	0	0	0	0	0	0.000746243	0.00247501	0	0	0	0	0	0	0	0
Bacteria	Bacteroidota	Bacteroidia	Flavobacteriales	Flavobacteriaceae	NA	0.000583991	0.00105966	0	0	0	0	0	0	0	0	0	0	0	0	0.000156171	0.000563084	3.48712e-05	0.000115655	0.000328149	0.000905868	0	0	0	0	0	0
Bacteria	Campilobacterota	Campylobacteria	Campylobacterales	Helicobacteraceae	Helicobacter	0.000479399	0.0011919	0	0	0	0	0	0	0	0	0.150626	0.293834	0	0	0.000526675	0.00129653	0.000174356	0.000578273	0.0280366	0.104903	0.0806793	0.274602	0.0215023	0.072365	0.0047783	0.0172284
Bacteria	Patescibacteria	Saccharimonadia	Saccharimonadales	NA	NA	0.000446196	0.00154567	0	0	0	0	0	0	0	0	0	0	0	0	0	0	0	0	0.000382454	0.00143101	0	0	0	0	0	0
Bacteria	Firmicutes	Bacilli	Lactobacillales	NA	NA	0.000390422	0.00135246	0.0198787	0.0628621	0.0250489	0.0785368	0	0	0.0530411	0.161409	0.0100923	0.0341157	0.0487216	0.14629	0	0	0.158229	0.200096	0.000383509	0.00124424	0	0	0.000114863	0.000429779	0	0
Bacteria	Proteobacteria	Gammaproteobacteria	Burkholderiales	Hydrogenophilaceae	Spirillum	0.000270548	0.000681933	0	0	0	0	0	0	0	0	0	0	0	0	0	0	0.000295143	0.000709613	0	0	0	0	0	0	0	0
Bacteria	Campilobacterota	Campylobacteria	Campylobacterales	NA	NA	0.000244379	0.000846555	0	0	0	0	0	0	0	0	0	0	0	0	0.000225581	0.000813343	0	0	0	0	0	0	0	0	0	0
Bacteria	Firmicutes	Bacilli	Lactobacillales	Lactobacillaceae	Lactobacillus	0.00019924	0.00051805	0.42321	0.369401	0.268807	0.433932	0.279132	0.432949	0.279867	0.372741	0.111579	0.115806	0.280414	0.34453	0.106091	0.210297	0.225271	0.281795	0.37099	0.387439	0.0216843	0.0360103	0.0802655	0.19357	0.562944	0.443345
Bacteria	Firmicutes	Bacilli	Staphylococcales	Staphylococcaceae	Staphylococcus	0.000170915	0.000592067	0.00541353	0.0171191	0	0	0	0	0	0	0.00342284	0.00723406	0.000127656	0.000423386	0.00567745	0.0155418	0	0	0.000139632	0.000522455	0	0	0.00153111	0.00477697	0.000112873	0.00040697
Bacteria	Firmicutes	Bacilli	NA	NA	NA	0.000147712	0.000350299	0	0	0	0	0	0	0	0	0	0	0.00015921	0.000528041	0	0	0	0	0.00012661	0.000326662	0	0	0	0	0.000134716	0.000485727
Bacteria	Actinobacteriota	Actinobacteria	Bifidobacteriales	Bifidobacteriaceae	Bifidobacterium	0.000113652	0.000393701	0.000857071	0.00228364	4.59453e-05	0.000145292	0	0	0	0	0	0	0	0	0	0	0	0	0	0	0	0	0.000742427	0.00193421	0	0
Bacteria	Actinobacteriota	Actinobacteria	Micrococcales	Micrococcaceae	Kocuria	5.63952e-05	0.000195359	0	0	0	0	0	0	0	0	0	0	0	0	5.20571e-05	0.000187695	0	0	0	0	0	0	0	0	0	0
Bacteria	Verrucomicrobiota	Verrucomicrobiae	Opitutales	Opitutaceae	IMCC26134	0	0	0	0	0	0	0	0	0	0	4.20398e-05	0.00014563	0	0	0	0	0	0	3.60341e-05	0.000134827	0	0	0	0	0	0
Bacteria	Desulfobacterota	Desulfovibrionia	Desulfovibrionales	Desulfovibrionaceae	NA	0	0	0	0	0	0	0	0	0	0	0.0390266	0.0806439	0	0	0.000148423	0.000535148	0.000507113	0.0014523	7.65724e-05	0.000286508	0.0202615	0.0730537	0.0115465	0.0365188	0.00266838	0.00962097
Bacteria	Bdellovibrionota	Bdellovibrionia	Bacteriovoracales	Bacteriovoracaceae	Peredibacter	0	0	0	0	0	0	0	0	0	0	0	0	0.000179112	0.000594046	0	0	0	0	0	0	0	0	0	0	0.000151556	0.000546443
Bacteria	Campilobacterota	Campylobacteria	Campylobacterales	Arcobacteraceae	Pseudarcobacter	0	0	0.00037594	0.00118883	0	0	0	0	0	0	0	0	0	0	0.000289184	0.00104267	0	0	0	0	0	0	0	0	0	0
Bacteria	Proteobacteria	Alphaproteobacteria	Paracaedibacterales	Paracaedibacteraceae	NA	0	0	0	0	0.0379508	0.120011	0	0	0	0	0.00460104	0.0159385	4.25519e-05	0.000141129	0	0	0	0	0	0	0	0	0.0310849	0.101355	0	0
Bacteria	Proteobacteria	Alphaproteobacteria	Azospirillales	Azospirillaceae	Azospirillum	0	0	0	0	0	0	0	0	0	0	6.83146e-05	0.000236649	0	0	0	0	0	0	5.85554e-05	0.000219094	0	0	0	0	0	0
Bacteria	Proteobacteria	Alphaproteobacteria	Rhizobiales	Beijerinckiaceae	Bosea	0	0	0	0	0	0	0	0	0	0	8.40795e-05	0.00029126	0	0	0	0	0	0	7.20682e-05	0.000269654	0	0	0	0	0	0
Bacteria	Proteobacteria	Alphaproteobacteria	Caulobacterales	Caulobacteraceae	Brevundimonas	0	0	0	0	0	0	0	0	0	0	0.000578837	0.00105869	0.000378125	0.0012541	0	0	0	0	0	0	0	0	0.000194593	0.0007281	0.000644701	0.00131735
Bacteria	Proteobacteria	Alphaproteobacteria	Rhizobiales	Rhizobiaceae	Shinella	0	0	0	0	0	0	0	0	0	0	0.00319222	0.0075072	0.000507483	0.00168313	0	0	0	0	0.00122065	0.00456727	0	0	0	0	0.00206152	0.00595885
Bacteria	Proteobacteria	Alphaproteobacteria	Rhizobiales	Rhizobiaceae	Allorhizobium-Neorhizobium-Pararhizobium-Rhizobium	0	0	0	0	4.59453e-05	0.000145292	0	0	0	0	0.000917095	0.00317691	0	0	0	0	0	0	0	0	0	0	3.28181e-05	0.000122794	0.000846549	0.00305228
Bacteria	Proteobacteria	Alphaproteobacteria	Rhizobiales	Rhizobiaceae	NA	0	0	0	0	0	0	0	0	0	0	0.000505906	0.00175251	0	0	0.00046699	0.00168376	0	0	0	0	0	0	0	0	0	0
Bacteria	Proteobacteria	Alphaproteobacteria	Rhodobacterales	Rhodobacteraceae	Rhodobacter	0	0	0	0	0	0	0	0	0	0	5.25497e-05	0.000182038	0	0	0	0	0	0	4.50426e-05	0.000168534	0	0	0	0	0	0
Bacteria	Proteobacteria	Alphaproteobacteria	Sphingomonadales	Sphingomonadaceae	Sphingomonas	0	0	0	0	0.000620262	0.00196144	0	0	0	0	0.00390915	0.0111149	0.000288569	0.000957074	0	0	0	0	0	0	0	0	0.00318032	0.0102486	0.000904791	0.00246961
Bacteria	Proteobacteria	Alphaproteobacteria	Sphingomonadales	Sphingomonadaceae	NA	0	0	0	0	0	0	0	0	0	0	0.000651376	0.00144968	6.88531e-05	0.00022836	0	0	0.000186451	0.000431806	0.000117111	0.000438188	0	0	0	0	0.000375645	0.00135441
Bacteria	Proteobacteria	Alphaproteobacteria	Sphingomonadales	Sphingomonadaceae	Novosphingobium	0	0	0	0	0	0	0	0	0	0	0.00598518	0.0143673	0.00279613	0.00927372	0	0	0	0	0	0	0	0	0	0	0.00789074	0.015376
Bacteria	Proteobacteria	Gammaproteobacteria	Cellvibrionales	Cellvibrionaceae	Cellvibrio	0	0	0	0	0	0	0	0	0	0	0.00188401	0.00415825	0.00109457	0.00363028	0	0	0.000482769	0.00160116	0.00024323	0.000910084	0	0	0	0	0.00199482	0.00488395
Bacteria	Proteobacteria	Gammaproteobacteria	Pseudomonadales	Pseudomonadaceae	NA	0	0	0	0	0	0	0	0	0	0	8.93345e-05	0.000309464	0	0	0	0	0	0	7.65724e-05	0.000286508	0	0	0	0	0	0
Bacteria	Proteobacteria	Gammaproteobacteria	Pseudomonadales	Pseudomonadaceae	Pseudomonas	0	0	0.000324465	0.00102605	0	0	0	0	0	0	0.0819689	0.142768	0.00298643	0.00808038	0.000282366	0.00101809	0.00565755	0.0152671	0.0333471	0.123843	0	0	0.00376213	0.0140766	0.0334069	0.0767407
Bacteria	Proteobacteria	Gammaproteobacteria	Pseudomonadales	Moraxellaceae	Perlucidibaca	0	0	0.000676692	0.00213989	0	0	0	0	0	0	2.74523e-05	9.50975e-05	0	0	0.000545873	0.00187141	0	0	0	0	0	0	0	0	0	0
Bacteria	Proteobacteria	Gammaproteobacteria	Pseudomonadales	Moraxellaceae	Psychrobacter	0	0	0	0	0	0	0	0	0	0	0.00078702	0.00272632	0	0	0	0	0	0	0	0	0	0	0.000674589	0.00252408	0	0
Bacteria	Proteobacteria	Gammaproteobacteria	Pseudomonadales	Moraxellaceae	Acinetobacter	0	0	0.000111077	0.000351258	0	0	0	0	0	0	0.0173187	0.037954	0.00216074	0.00660155	0	0	0.000897189	0.00244762	0.000153145	0.000573016	0	0	0.00102486	0.00383466	0.0158725	0.0369446
Bacteria	Proteobacteria	Gammaproteobacteria	Alteromonadales	Alteromonadaceae	Rheinheimera	0	0	0	0	0	0	0	0	0	0	0.000730956	0.00170719	0.000782999	0.00233152	0	0	0.000472622	0.0013129	0.000315298	0.00117974	0	0	0	0	0.000597804	0.00215541
Bacteria	Proteobacteria	Gammaproteobacteria	Aeromonadales	Aeromonadaceae	NA	0	0	0	0	0	0	0	0	0	0	0.000147139	0.000509705	0	0	0	0	0	0	0.000126119	0.000471895	0	0	0	0	0	0
Bacteria	Proteobacteria	Gammaproteobacteria	Aeromonadales	Aeromonadaceae	Tolumonas	0	0	0	0	0	0	0	0	0	0	0	0	0.000244811	0.000811947	0	0	0.000244811	0.000811947	0	0	0	0	0	0	0	0
Bacteria	Proteobacteria	Gammaproteobacteria	Aeromonadales	Aeromonadaceae	Aeromonas	0	0	0	0	0	0	0	0	0	0	0.0012108	0.00419434	0	0	0	0	0	0	0	0	0	0	0.00103783	0.0038832	0	0
Bacteria	Proteobacteria	Gammaproteobacteria	Enterobacterales	Enterobacteriaceae	NA	0	0	0	0	0	0	0	0	0	0	0.00162836	0.00323637	0.00030847	0.00102308	0	0	0.00028471	0.000944276	0.000504477	0.00188758	0	0	0	0	0.00097992	0.00268288
Bacteria	Proteobacteria	Gammaproteobacteria	Enterobacterales	Erwiniaceae	NA	0	0	0	0	0	0	0	0	0	0	0.000374455	0.00129715	0	0	0	0	0.000408497	0.00135483	0	0	0	0	0	0	0	0
Bacteria	Proteobacteria	Gammaproteobacteria	Enterobacterales	Erwiniaceae	Pantoea	0	0	0.00210526	0.00665743	0	0	0	0	0	0	0.00080817	0.00199396	0	0	0.00187646	0.00583526	0	0	0	0	0	0	0.00045405	0.0016989	0	0
Bacteria	Proteobacteria	Gammaproteobacteria	Burkholderiales	Burkholderiaceae	Limnobacter	0	0	0	0	0	0	0	0	0	0	9.12127e-05	0.00031597	0	0	0	0	0	0	0	0	0	0	0	0	8.41963e-05	0.000303574
Bacteria	Proteobacteria	Gammaproteobacteria	Burkholderiales	Comamonadaceae	Pseudorhodoferax	0	0	0	0	0	0	0	0	0	0	0.000649427	0.00136688	0.000268667	0.000891069	0	0	7.42721e-05	0.000246333	0	0	0	0	0	0	0.000763959	0.00147457
Bacteria	Proteobacteria	Gammaproteobacteria	Burkholderiales	Comamonadaceae	Comamonas	0	0	0	0	0	0	0	0	0	0	0.00176487	0.00368698	0	0	0	0	0.000247574	0.000821109	0	0	0	0	0.000505942	0.00189306	0.000874767	0.00315402
Bacteria	Proteobacteria	Gammaproteobacteria	Burkholderiales	Comamonadaceae	NA	0	0	0	0	0	0	0	0	0	0	0.00104273	0.0029754	0	0	0	0	0	0	0.000738699	0.00276396	0	0	0	0	0.000166998	0.000509504
Bacteria	Proteobacteria	Gammaproteobacteria	Burkholderiales	Comamonadaceae	Delftia	0	0	0	0	0	0	0	0	0	0	0.00283776	0.00656572	0.000729343	0.00176824	0	0	0.000568463	0.00130144	0	0	0	0	0.00158269	0.00592188	0.00105117	0.00261614
Bacteria	Proteobacteria	Gammaproteobacteria	Burkholderiales	Comamonadaceae	Acidovorax	0	0	0.000230841	0.000505362	0	0	0	0	0	0	0.0163911	0.0313235	0.00131493	0.00381206	0	0	0.000754834	0.00198933	0.000935629	0.00325994	0	0	0.00333333	0.0120629	0.0111844	0.0293177
Bacteria	Proteobacteria	Gammaproteobacteria	Burkholderiales	Chromobacteriaceae	Vogesella	0	0	0	0	0	0	0	0	0	0	0.000771885	0.00267389	0	0	0	0	0	0	0	0	0	0	0.000661616	0.00247554	0	0
Bacteria	Proteobacteria	Gammaproteobacteria	Burkholderiales	Oxalobacteraceae	Massilia	0	0	0	0	0	0	0	0	0	0	0.00210377	0.00728766	0	0	0	0	0	0	0	0	0	0	0.00180323	0.00674706	0	0
Bacteria	Deferribacterota	Deferribacteres	Deferribacterales	Deferribacteraceae	Mucispirillum	0	0	0	0	0	0	0	0	0	0	0.00609637	0.0193611	0	0	0	0	0	0	0	0	0	0	0.0048105	0.0179992	0.000446888	0.00161128
Bacteria	Deinococcota	Deinococci	Thermales	Thermaceae	Thermus	0	0	0	0	0	0	0	0	0	0	0.000224179	0.000776578	0	0	0	0	0	0	0	0	0	0	0	0	0.000206934	0.000746112
Bacteria	Actinobacteriota	Actinobacteria	Bifidobacteriales	Bifidobacteriaceae	Aeriscardovia	0	0	0.00821274	0.025971	0	0	0.00031123	0.00103223	0.000359035	0.00124373	0	0	0.000380233	0.00126109	0	0	0	0	0.00671728	0.0217697	0	0	0	0	0	0
Bacteria	Actinobacteriota	Actinobacteria	Corynebacteriales	Corynebacteriaceae	NA	0	0	0	0	0	0	0	0	0	0	0.012274	0.0376916	0	0	0.00124999	0.0045069	0	0	0.00935985	0.0350214	0	0	0	0	0	0
Bacteria	Actinobacteriota	Actinobacteria	Micrococcales	Dermabacteraceae	Brachybacterium	0	0	0.00315789	0.00998614	0	0	0	0	0	0	0.00174895	0.00412886	0	0	0.00334503	0.00909915	0	0	0	0	0	0	0.000648643	0.002427	0	0
Bacteria	Actinobacteriota	Actinobacteria	Micrococcales	Microbacteriaceae	Curtobacterium	0	0	0	0	0.000735125	0.00232467	0	0	0	0	0	0	0	0	0	0	0	0	0	0	0	0	0.000525089	0.0019647	0	0
Bacteria	Actinobacteriota	Actinobacteria	NA	NA	NA	0	0	0	0	0	0	0	0	0	0	0.00194066	0.00672266	0	0	0	0	0.00211709	0.00702158	0	0	0	0	0	0	0	0
Bacteria	Actinobacteriota	Actinobacteria	Actinomycetales	Actinomycetaceae	NA	0	0	0	0	0	0	0	0	0	0	0.0548286	0.18832	0.00187434	0.00621647	0	0	0.0612205	0.196305	0	0	0	0	0	0	0.000395056	0.0014244
Bacteria	Actinobacteriota	Actinobacteria	Micrococcales	Brevibacteriaceae	Brevibacterium	0	0	0	0	0	0	0	0	0	0	0.000596106	0.00206497	0	0	0.000550252	0.00198396	0	0	0	0	0	0	0	0	0	0
Bacteria	Actinobacteriota	Actinobacteria	Streptosporangiales	Nocardiopsaceae	Nocardiopsis	0	0	0	0	0	0	0	0	0	0	5.49045e-05	0.000190195	0	0	5.06811e-05	0.000182733	0	0	0	0	0	0	0	0	0	0
Bacteria	Actinobacteriota	Actinobacteria	Propionibacteriales	Propionibacteriaceae	Micropruina	0	0	0	0	0	0	0	0	0	0	0.000254749	0.000882475	0	0	0	0	0	0	0	0	0	0	0	0	0.000235152	0.000847854
Bacteria	Actinobacteriota	Actinobacteria	Propionibacteriales	Propionibacteriaceae	Cutibacterium	0	0	0	0	0	0	0	0	0	0	0.000329769	0.00114235	0	0	0	0	0	0	0	0	0	0	0	0	0.000304402	0.00109754
Bacteria	Actinobacteriota	Actinobacteria	Propionibacteriales	Propionibacteriaceae	Luteococcus	0	0	0	0	0	0	0	0	0	0	0.000287565	0.000996155	0	0	0	0	0	0	0	0	0	0	0.000246484	0.00092226	0	0
Bacteria	Bdellovibrionota	Bdellovibrionia	Bdellovibrionales	Bdellovibrionaceae	Bdellovibrio	0	0	0	0	0	0	0	0	0	0	0.000793501	0.00274877	0	0	0	0	0	0	0.000680143	0.00254486	0	0	0	0	0	0
Bacteria	Firmicutes	Clostridia	Clostridia_vadinBB60_group	NA	NA	0	0	0	0	0	0	0	0	0	0	0.0123362	0.0425498	0	0	0	0	5.31689e-05	0.000176341	0	0	0	0	0.0105321	0.0394074	0	0
Bacteria	Bacteroidota	Bacteroidia	Flavobacteriales	Weeksellaceae	Chryseobacterium	0	0	0	0	0	0	0	0	0	0	0.00114176	0.00241156	0	0	0	0	0.000123787	0.000410555	0	0	0	0	0.000376213	0.00140766	0.000544038	0.00196156
Bacteria	Bacteroidota	Bacteroidia	Cytophagales	Spirosomaceae	Emticicia	0	0	0	0	0	0	0	0	0	0	0.000126119	0.00043689	0	0	0	0	0	0	0.000108102	0.000404482	0	0	0	0	0	0
Bacteria	Bacteroidota	Bacteroidia	Cytophagales	Spirosomaceae	Arcicella	0	0	0	0	0	0	0	0	0	0	0.000580827	0.00201204	0	0	0	0	0	0	0	0	0	0	0	0	0.000536148	0.00193311
Bacteria	Bacteroidota	Bacteroidia	Cytophagales	Spirosomaceae	Flectobacillus	0	0	0	0	0	0	0	0	0	0	0.0361134	0.0692659	0.00371839	0.011705	0	0	0.00109198	0.0030358	0.00854909	0.0319878	0	0	0	0	0.0263511	0.0622432
Bacteria	Bacteroidota	Bacteroidia	Sphingobacteriales	Sphingobacteriaceae	Sphingobacterium	0	0	0	0	0	0	0	0	0	0	0.000183768	0.000529214	0	0	2.89606e-05	0.000104419	0	0	0.000130624	0.000488749	0	0	0	0	0	0
Bacteria	Bacteroidota	Bacteroidia	Flavobacteriales	Crocinitomicaceae	Fluviicola	0	0	0	0	0	0	0	0	0	0	0.00225068	0.00398145	0.000587088	0.00194715	0	0	0.000167112	0.000554249	0.000648614	0.00242689	0	0	0	0	0.0017344	0.0035581
Bacteria	Bacteroidota	Bacteroidia	Flavobacteriales	Flavobacteriaceae	Flavobacterium	0	0	0.000300752	0.000951061	0	0	0	0	0	0	0.000494816	0.00137472	0.000278618	0.000924072	0.000231348	0.000834136	0	0	0	0	0	0	0	0	0.000692507	0.0014968
Bacteria	Bacteroidota	Bacteroidia	Bacteroidales	Bacteroidaceae	Bacteroides	0	0	0	0	0	0	0	0	0	0	0.00555428	0.0192406	0	0	0	0	0	0	0	0	0.00512703	0.0184858	0	0	0	0
Bacteria	Bacteroidota	Bacteroidia	Bacteroidales	Marinifilaceae	Odoribacter	0	0	0	0	0	0	0	0	0	0	7.37564e-05	0.0002555	0	0	0	0	8.04615e-05	0.000266861	0	0	0	0	0	0	0	0
Bacteria	Bacteroidota	Bacteroidia	Bacteroidales	Muribaculaceae	NA	0	0	0	0	0	0	0	0	0	0	0.0354534	0.0847262	0	0	0	0	0.00018568	0.000615832	0.00755155	0.0282553	0.0220762	0.0795968	0	0	0.00236051	0.00598629
Bacteria	Bacteroidota	Bacteroidia	Bacteroidales	Rikenellaceae	Alistipes	0	0	0	0	0	0	0	0	0	0	0.00322568	0.0111741	0	0	0	0	0	0	0	0	0.00297755	0.0107357	0	0	0	0
Bacteria	Firmicutes	Clostridia	Lachnospirales	Lachnospiraceae	Lachnospiraceae_NK4A136_group	0	0	0	0	0	0	0	0	0	0	0.0154958	0.0302189	0	0	7.60217e-05	0.0002741	0	0	0.00718154	0.0268709	0.0034004	0.0122603	0	0	0.00309343	0.00784421
Bacteria	Firmicutes	Clostridia	Lachnospirales	Lachnospiraceae	Lachnoclostridium	0	0	0	0	0	0	0	0	0	0	0.000933176	0.00323262	0	0	0	0	0	0	0	0	0	0	0	0	0.000861393	0.0031058
Bacteria	Spirochaetota	Brevinematia	Brevinematales	Brevinemataceae	Brevinema	0	0	0	0	9.18907e-05	0.000290584	0.0453674	0.117923	0.0337418	0.0858296	0.00633375	0.0175624	0.0310367	0.0741645	0	0	0	0	0	0	0	0	0.0943651	0.124407	8.9097e-05	0.000321244
Bacteria	Firmicutes	Clostridia	Lachnospirales	Lachnospiraceae	Tyzzerella	0	0	0	0	0.00130886	0.00390478	0.201392	0.362988	0.153377	0.293172	0.0750747	0.162874	0.145935	0.284511	0	0	0.296342	0.427136	0	0	0	0	0.236712	0.251137	0.000105296	0.000379652
Bacteria	Firmicutes	Clostridia	Oscillospirales	Ruminococcaceae	NA	0	0	0	0	0	0	0	0	0	0	0.00899235	0.0182438	0	0	5.98231e-05	0.000215695	0.000142355	0.000472138	4.50426e-05	0.000168534	0.00463371	0.0167071	0.00155674	0.0058248	0.00176165	0.00635171
Bacteria	Firmicutes	Clostridia	Oscillospirales	Oscillospiraceae	Colidextribacter	0	0	0	0	0	0	0	0	0	0	0.00872271	0.0302163	0	0	0	0	0	0	0	0	0.00805173	0.0290309	0	0	0	0
Bacteria	Firmicutes	Clostridia	Clostridiales	Clostridiaceae	Clostridium_sensu_stricto_1	0	0	0	0	0	0	0	0	0	0	0.000810895	0.00225969	0	0	0	0	0.000179491	0.000595304	0.000554024	0.00207297	0	0	0	0	0	0
Bacteria	Actinobacteriota	Coriobacteriia	Coriobacteriales	Atopobiaceae	NA	0	0	0	0	0	0	0	0	0	0	0.0225817	0.0777643	0.000153007	0.000507467	0	0	0.0246542	0.081212	0	0	0	0	0	0	0.000112873	0.00040697
Bacteria	Actinobacteriota	Coriobacteriia	Coriobacteriales	NA	NA	0	0	0	0	0	0	0	0	0	0	0.00206472	0.00715241	0	0	0	0	0.00225243	0.00747045	0	0	0	0	0	0	0	0
Bacteria	Actinobacteriota	NA	NA	NA	NA	0	0	0	0	0	0	0	0	0	0	0.000832979	0.00288552	0	0	0	0	0.000908704	0.00301383	0	0	0	0	0	0	0	0
Bacteria	Firmicutes	Bacilli	Thermoactinomycetales	Thermoactinomycetaceae	Seinonella	0	0	0	0	0.000132551	0.000419162	0	0	0	0	0	0	0	0	0	0	0.000120501	0.000399655	0	0	0	0	0	0	0	0
Bacteria	Firmicutes	Bacilli	Paenibacillales	Paenibacillaceae	Paenibacillus	0	0	0	0	0	0	0	0	0	0	0.000166573	0.000430419	0	0	0	0	0	0	4.05383e-05	0.000151681	0	0	0	0	0.000110103	0.000396982
Bacteria	Abditibacteriota	Abditibacteria	Abditibacteriales	Abditibacteriaceae	Abditibacterium	0	0	0	0	0	0	0	0	0	0	3.15298e-05	0.000109223	0	0	0	0	0	0	2.70256e-05	0.00010112	0	0	0	0	0	0
Bacteria	Firmicutes	Bacilli	Lactobacillales	Streptococcaceae	Lactococcus	0	0	0	0	0	0	0	0	0	0	0.000913	0.00206147	0	0	2.17205e-05	7.83143e-05	0.000148544	0.000492666	0	0	0	0	0.000505942	0.00189306	0.000150498	0.000542627
Bacteria	Firmicutes	Bacilli	Lactobacillales	Leuconostocaceae	Weissella	0	0	0.000300752	0.000951061	0	0	0	0	0	0	0.000107798	0.000373422	0	0	0.000231348	0.000834136	0.000117598	0.000390027	0	0	0	0	0	0	0	0
Bacteria	Firmicutes	Bacilli	Lactobacillales	Carnobacteriaceae	Carnobacterium	0	0	0	0	0	0	0	0	0	0	5.49045e-05	0.000190195	0	0	5.06811e-05	0.000182733	0	0	0	0	0	0	0	0	0	0
Bacteria	Firmicutes	Bacilli	Lactobacillales	Enterococcaceae	Enterococcus	0	0	0.000789531	0.00249672	0	0	0	0	0	0	0.000747941	0.00220158	0.000157988	0.000523988	0	0	0	0	0.0012331	0.00280506	0	0	0	0	0.000103467	0.000373056
Bacteria	Firmicutes	Bacilli	Bacillales	Bacillaceae	Bacillus	0	0	0	0	0	0	0	0	0	0	0	0	0.00043607	0.00144628	0	0	0.00043607	0.00144628	0	0	0	0	0	0	0	0
Bacteria	Firmicutes	Bacilli	Bacillales	Bacillaceae	Virgibacillus	0	0	0.000789474	0.00249653	0	0	0	0	0	0	0	0	0	0	0.000607287	0.00218961	0	0	0	0	0	0	0	0	0	0
Bacteria	Firmicutes	Bacilli	Bacillales	Planococcaceae	Domibacillus	0	0	0	0	0	0	0	0	0	0	0	0	0.00022951	0.0007612	0	0	0.00022951	0.0007612	0	0	0	0	0	0	0	0
Bacteria	Firmicutes	Bacilli	Exiguobacterales	Exiguobacteraceae	Exiguobacterium	0	0	0	0	0	0	0	0	0	0	0.00135753	0.00435742	0	0	0	0	0	0	8.10767e-05	0.000303361	0	0	0	0	0.0011658	0.00420334
Bacteria	Firmicutes	Bacilli	Erysipelotrichales	NA	NA	0	0	0	0	0	0	0	0	0.000219368	0.000759911	0	0	0.000208964	0.000693054	0	0	0	0	0	0	0	0	0	0	0.000379308	0.000928384
Bacteria	Firmicutes	NA	NA	NA	NA	0	0	0	0	0	0	0	0	0	0	0	0	6.00368e-05	0.00019912	0	0	0	0	4.71718e-05	0.000176501	0	0	0	0	0	0
Bacteria	Firmicutes	Bacilli	Mycoplasmatales	Mycoplasmataceae	Ureaplasma	0	0	0.00951128	0.0300773	0.663508	0.461507	0.465105	0.467995	0.438067	0.448083	0.164556	0.308021	0.456414	0.412041	0.720464	0.402183	6.67818e-05	0.00022149	0.321746	0.40443	0.518309	0.499756	0.248409	0.29735	0.000878068	0.00193259
Bacteria	Firmicutes	Clostridia	Clostridiales	Clostridiaceae	Candidatus_Arthromitus	0	0	0	0	0.000113276	0.00035821	0.00018527	0.000428247	0.00228477	0.00791466	0.000229959	0.000447997	0.00149425	0.00495587	0.000104982	0.000378519	5.80024e-05	0.000192372	0.00335872	0.00816854	5.84078e-05	0.000210592	0	0	0	0
Bacteria	Firmicutes	Bacilli	Lactobacillales	Lactobacillaceae	Pediococcus	0	0	0	0	0	0	0	0	0	0	0.000385474	0.00133532	0	0	0	0	0.000420517	0.0013947	0	0	0	0	0	0	0	0
