# Supplementary material for: Bacterial communities along parrot digestive and respiratory tracts: the effects of sample type, species and time
Source: Int Microbiol. 2023 May 24;27(1):127–42. doi: 10.1007/s10123-023-00372-y (PMC10830831; doi:10.1007/s10123-023-00372-y)
Supplement: Supplementary file 4 — Bacterial taxa detected in budgerigar oral and faecal microbiota from the timescale subset. Mean and standard errors for all faecal samples, all oral samples and due to source populations for oral and faecal samples. [file 10123_2023_372_MOESM4_ESM.xlsx]

## Sheet: Phylum
Kingdom	Phylum	Faeces_MEAN	Faeces_SD	Oral.MEAN	Oral.SD	Faeces_Lomnice.MEAN	Faeces_Lomnice.SD	Faeces_Vyskov.MEAN	Faeces_Vyskov.SD	Oral_Lomnice.MEAN	Oral_Lomnice.SD	Oral_Vyskov.MEAN	Oral_Vyskov.SD
Bacteria	Campilobacterota	0.0265424	0.114721	0	0	0	0	0.0468916	0.150372	0	0	0	0
Bacteria	Proteobacteria	0.0396339	0.126095	0.575184	0.116866	0.0635886	0.165691	0.0212686	0.0829427	0.60056	0.0888083	0.558592	0.131046
Bacteria	Deinococcota	0	0	1.09532e-05	7.18249e-05	0	0	0	0	0	0	1.81149e-05	9.23682e-05
Bacteria	Actinobacteriota	0.0270681	0.0401611	0.112052	0.0861456	0.0280951	0.0458242	0.0262808	0.0360228	0.156617	0.077568	0.0829131	0.0798944
Bacteria	Patescibacteria	0	0	0.00102095	0.0029637	0	0	0	0	0	0	0.00168849	0.00368566
Bacteria	Bacteroidota	0.000130088	0.000697416	0.0857453	0.0923796	0.000299767	0.00104713	0	0	0.0246447	0.0563658	0.125696	0.0900292
Bacteria	Fusobacteriota	2.9672e-05	0.000216016	0.0818918	0.101608	0	0	5.24206e-05	0.000287119	0.00927717	0.00828001	0.129371	0.106634
Bacteria	Firmicutes	0.906596	0.165372	0.144095	0.0797001	0.908016	0.165371	0.905507	0.168192	0.208901	0.0718935	0.101722	0.0513852

## Sheet: Class
Kingdom	Phylum	Class	Faeces_MEAN	Faeces_SD	Oral.MEAN	Oral.SD	Faeces_Lomnice.MEAN	Faeces_Lomnice.SD	Faeces_Vyskov.MEAN	Faeces_Vyskov.SD	Oral_Lomnice.MEAN	Oral_Lomnice.SD	Oral_Vyskov.MEAN	Oral_Vyskov.SD
Bacteria	Campilobacterota	Campylobacteria	0.0265424	0.114721	0	0	0	0	0.0468916	0.150372	0	0	0	0
Bacteria	Proteobacteria	Alphaproteobacteria	0.000259576	0.00188974	7.87179e-05	0.000299845	0.000598153	0.00286864	0	0	9.70633e-05	0.000233569	6.67228e-05	0.000340221
Bacteria	Proteobacteria	Gammaproteobacteria	0.0393743	0.126092	0.575105	0.116935	0.0629905	0.165776	0.0212686	0.0829427	0.600463	0.0888299	0.558525	0.131144
Bacteria	Deinococcota	Deinococci	0	0	1.09532e-05	7.18249e-05	0	0	0	0	0	0	1.81149e-05	9.23682e-05
Bacteria	Actinobacteriota	Actinobacteria	0.0260816	0.0388395	0.112052	0.0861456	0.0264027	0.0437691	0.0258354	0.0353758	0.156617	0.077568	0.0829131	0.0798944
Bacteria	Patescibacteria	Saccharimonadia	0	0	0.00102095	0.0029637	0	0	0	0	0	0	0.00168849	0.00368566
Bacteria	Bacteroidota	Bacteroidia	0.000130088	0.000697416	0.0857453	0.0923796	0.000299767	0.00104713	0	0	0.0246447	0.0563658	0.125696	0.0900292
Bacteria	Actinobacteriota	Coriobacteriia	0.000986576	0.0038595	0	0	0.00169244	0.00514221	0.000445411	0.00243962	0	0	0	0
Bacteria	Firmicutes	Negativicutes	0.00864678	0.0365107	0.000149161	0.000865106	0	0	0.015276	0.0478069	0	0	0.000246689	0.00111009
Bacteria	Fusobacteriota	Fusobacteriia	2.9672e-05	0.000216016	0.0818918	0.101608	0	0	5.24206e-05	0.000287119	0.00927717	0.00828001	0.129371	0.106634
Bacteria	Firmicutes	NA	0.00147558	0.00245028	0	0	0.00161716	0.00244886	0.00136705	0.00248758	0	0	0	0
Bacteria	Firmicutes	Bacilli	0.678056	0.312343	0.143946	0.0796127	0.670462	0.284737	0.683878	0.336669	0.208901	0.0718935	0.101476	0.050944
Bacteria	Firmicutes	Clostridia	0.218417	0.276044	0	0	0.235938	0.273342	0.204985	0.282	0	0	0	0

## Sheet: Order
Kingdom	Phylum	Class	Order	Faeces_MEAN	Faeces_SD	Oral.MEAN	Oral.SD	Faeces_Lomnice.MEAN	Faeces_Lomnice.SD	Faeces_Vyskov.MEAN	Faeces_Vyskov.SD	Oral_Lomnice.MEAN	Oral_Lomnice.SD	Oral_Vyskov.MEAN	Oral_Vyskov.SD
Bacteria	Campilobacterota	Campylobacteria	Campylobacterales	0.0265424	0.114721	0	0	0	0	0.0468916	0.150372	0	0	0	0
Bacteria	Proteobacteria	Alphaproteobacteria	Rhizobiales	0	0	2.10058e-05	0.000104233	0	0	0	0	5.31324e-05	0.000163419	0	0
Bacteria	Proteobacteria	Alphaproteobacteria	Sphingomonadales	0.000259576	0.00188974	5.77121e-05	0.000285525	0.000598153	0.00286864	0	0	4.39309e-05	0.000181132	6.67228e-05	0.000340221
Bacteria	Proteobacteria	Gammaproteobacteria	Pseudomonadales	0.0029632	0.016332	0.000922486	0.00420863	0.00655208	0.0246192	0.000211721	0.000656276	0.000504882	0.00179729	0.00119554	0.00524344
Bacteria	Proteobacteria	Gammaproteobacteria	Alteromonadales	0	0	2.75652e-05	0.000131396	0	0	0	0	0	0	4.55885e-05	0.000167781
Bacteria	Proteobacteria	Gammaproteobacteria	Aeromonadales	0	0	1.5129e-05	9.92076e-05	0	0	0	0	0	0	2.50211e-05	0.000127583
Bacteria	Proteobacteria	Gammaproteobacteria	Enterobacterales	0.0352778	0.124408	0.00113636	0.00474915	0.0546614	0.163674	0.0204171	0.0830845	0.00262612	0.00739735	0.000162281	0.000611726
Bacteria	Proteobacteria	Gammaproteobacteria	Xanthomonadales	5.1649e-05	0.000376011	5.36745e-06	3.51967e-05	0.000119017	0.000570787	0	0	1.35765e-05	5.59773e-05	0	0
Bacteria	Proteobacteria	Gammaproteobacteria	Burkholderiales	0.000374755	0.00173479	0.151105	0.0804877	0.000863565	0.00258304	0	0	0.131994	0.105292	0.163601	0.0581162
Bacteria	Proteobacteria	Gammaproteobacteria	Cardiobacteriales	0.000113169	0.000823879	0.123205	0.183643	0.00026078	0.00125066	0	0	0.128484	0.191526	0.119754	0.18207
Bacteria	Proteobacteria	Gammaproteobacteria	Pasteurellales	0.000593729	0.00288063	0.297104	0.118518	0.000533607	0.00184877	0.000639823	0.00350445	0.335256	0.133449	0.272158	0.102779
Bacteria	Proteobacteria	Gammaproteobacteria	NA	0	0	0.00158345	0.00316792	0	0	0	0	0.00158354	0.00263879	0.0015834	0.00352187
Bacteria	Deinococcota	Deinococci	Deinococcales	0	0	1.09532e-05	7.18249e-05	0	0	0	0	0	0	1.81149e-05	9.23682e-05
Bacteria	Actinobacteriota	Actinobacteria	Bifidobacteriales	0.0204933	0.0339581	0.00124586	0.00284128	0.0176722	0.0362158	0.0226562	0.0325818	0.000838336	0.00208185	0.00151232	0.00325605
Bacteria	Actinobacteriota	Actinobacteria	Corynebacteriales	0.0027386	0.0060274	0.103328	0.0833873	0.00429992	0.00798634	0.00154158	0.00365251	0.148866	0.0810367	0.073554	0.0717418
Bacteria	Actinobacteriota	Actinobacteria	Micrococcales	0.000425891	0.00215542	0.0074775	0.00902845	0.000932088	0.00323284	3.78058e-05	0.000207071	0.00691269	0.00900892	0.00784679	0.0092
Bacteria	Actinobacteriota	Actinobacteria	Actinomycetales	0.00242374	0.011177	0	0	0.00349843	0.0143898	0.00159981	0.00808087	0	0	0	0
Bacteria	Patescibacteria	Saccharimonadia	Saccharimonadales	0	0	0.00102095	0.0029637	0	0	0	0	0	0	0.00168849	0.00368566
Bacteria	Bacteroidota	Bacteroidia	NA	0	0	0.00135541	0.00362074	0	0	0	0	0	0	0.00224163	0.00446748
Bacteria	Bacteroidota	Bacteroidia	Bacteroidales	0	0	0.0371034	0.0580049	0	0	0	0	0.023633	0.0567097	0.045911	0.0582253
Bacteria	Bacteroidota	Bacteroidia	Flavobacteriales	2.48573e-05	0.000127829	0.0470291	0.0611619	5.72798e-05	0.000191522	0	0	0.000845373	0.00341534	0.0772262	0.062276
Bacteria	Bacteroidota	Bacteroidia	Cytophagales	1.26183e-05	9.18624e-05	0	0	2.90769e-05	0.000139448	0	0	0	0	0	0
Bacteria	Bacteroidota	Bacteroidia	Sphingobacteriales	9.26121e-05	0.000674226	0.000257385	0.00131879	0.00021341	0.00102348	0	0	0.000166312	0.000685722	0.000316933	0.00161605
Bacteria	Firmicutes	Clostridia	Lachnospirales	9.18575e-05	0.000668733	0	0	0	0	0.000162282	0.000888853	0	0	0	0
Bacteria	Actinobacteriota	Coriobacteriia	Coriobacteriales	0.000986576	0.0038595	0	0	0.00169244	0.00514221	0.000445411	0.00243962	0	0	0	0
Bacteria	Firmicutes	Negativicutes	Veillonellales-Selenomonadales	0.00864678	0.0365107	0.000149161	0.000865106	0	0	0.015276	0.0478069	0	0	0.000246689	0.00111009
Bacteria	Firmicutes	Bacilli	Staphylococcales	4.0659e-05	0.000296002	0.0145249	0.025447	0	0	7.18309e-05	0.000393434	0.0163728	0.0348628	0.0133167	0.0174978
Bacteria	Fusobacteriota	Fusobacteriia	Fusobacteriales	2.9672e-05	0.000216016	0.0818918	0.101608	0	0	5.24206e-05	0.000287119	0.00927717	0.00828001	0.129371	0.106634
Bacteria	Firmicutes	Bacilli	Exiguobacterales	0.000195658	0.00142441	2.10439e-05	0.000137994	0.000450863	0.00216226	0	0	5.32286e-05	0.000219467	0	0
Bacteria	Firmicutes	Bacilli	Lactobacillales	0.272751	0.273638	0.127381	0.0744574	0.254378	0.27572	0.286837	0.275896	0.189549	0.071171	0.0867324	0.0415381
Bacteria	Firmicutes	Bacilli	NA	0	0	8.67659e-05	0.000330535	0	0	0	0	0.000219467	0.000505813	0	0
Bacteria	Firmicutes	Bacilli	Erysipelotrichales	0.000137834	0.000879568	0.00187972	0.00383405	0	0	0.000243506	0.00116645	0.00257261	0.00524263	0.00142668	0.00256232
Bacteria	Firmicutes	NA	NA	0.00147558	0.00245028	0	0	0.00161716	0.00244886	0.00136705	0.00248758	0	0	0	0
Bacteria	Firmicutes	Bacilli	Mycoplasmatales	0.404931	0.342264	5.2849e-05	0.000242249	0.415633	0.339671	0.396726	0.349806	0.000133677	0.00037758	0	0
Bacteria	Firmicutes	Clostridia	NA	1.03556e-05	7.539e-05	0	0	0	0	1.82949e-05	0.000100205	0	0	0	0
Bacteria	Firmicutes	Clostridia	Clostridiales	0.218315	0.27605	0	0	0.235938	0.273342	0.204805	0.282001	0	0	0	0

## Sheet: Family
Kingdom	Phylum	Class	Order	Family	Faeces_MEAN	Faeces_SD	Oral.MEAN	Oral.SD	Faeces_Lomnice.MEAN	Faeces_Lomnice.SD	Faeces_Vyskov.MEAN	Faeces_Vyskov.SD	Oral_Lomnice.MEAN	Oral_Lomnice.SD	Oral_Vyskov.MEAN	Oral_Vyskov.SD
Bacteria	Campilobacterota	Campylobacteria	Campylobacterales	Campylobacteraceae	0.0265424	0.114721	0	0	0	0	0.0468916	0.150372	0	0	0	0
Bacteria	Proteobacteria	Alphaproteobacteria	Rhizobiales	Rhizobiaceae	0	0	2.10058e-05	0.000104233	0	0	0	0	5.31324e-05	0.000163419	0	0
Bacteria	Proteobacteria	Alphaproteobacteria	Sphingomonadales	Sphingomonadaceae	0.000259576	0.00188974	5.77121e-05	0.000285525	0.000598153	0.00286864	0	0	4.39309e-05	0.000181132	6.67228e-05	0.000340221
Bacteria	Proteobacteria	Gammaproteobacteria	Pseudomonadales	Pseudomonadaceae	0.00101809	0.00352197	0.000643969	0.00316522	0.00206988	0.00516801	0.000211721	0.000656276	0.000309832	0.00115311	0.000862444	0.00398179
Bacteria	Proteobacteria	Gammaproteobacteria	Pseudomonadales	Moraxellaceae	0.00194511	0.013206	0.000278517	0.00106723	0.0044822	0.0200082	0	0	0.00019505	0.000658817	0.000333092	0.00127588
Bacteria	Proteobacteria	Gammaproteobacteria	Alteromonadales	Alteromonadaceae	0	0	2.75652e-05	0.000131396	0	0	0	0	0	0	4.55885e-05	0.000167781
Bacteria	Proteobacteria	Gammaproteobacteria	Aeromonadales	Aeromonadaceae	0	0	1.5129e-05	9.92076e-05	0	0	0	0	0	0	2.50211e-05	0.000127583
Bacteria	Proteobacteria	Gammaproteobacteria	Enterobacterales	NA	2.3453e-05	0.00017074	0	0	0	0	4.14336e-05	0.000226941	0	0	0	0
Bacteria	Proteobacteria	Gammaproteobacteria	Enterobacterales	Erwiniaceae	0.0206257	0.101157	0.000539417	0.00291847	0.0292956	0.127751	0.0139787	0.0765644	0.00136441	0.00460026	0	0
Bacteria	Proteobacteria	Gammaproteobacteria	Enterobacterales	Enterobacteriaceae	0.0145112	0.0765128	0.000596941	0.00329062	0.0250949	0.1096	0.00639695	0.0350375	0.00126172	0.00520219	0.000162281	0.000611726
Bacteria	Proteobacteria	Gammaproteobacteria	Enterobacterales	Yersiniaceae	0.000117546	0.000855748	0	0	0.000270867	0.00129903	0	0	0	0	0	0
Bacteria	Proteobacteria	Gammaproteobacteria	Xanthomonadales	Xanthomonadaceae	5.1649e-05	0.000376011	5.36745e-06	3.51967e-05	0.000119017	0.000570787	0	0	1.35765e-05	5.59773e-05	0	0
Bacteria	Proteobacteria	Gammaproteobacteria	Burkholderiales	Alcaligenaceae	1.40416e-05	0.000102225	0.0314291	0.0538407	3.23568e-05	0.000155178	0	0	0.039968	0.0737106	0.0258459	0.0362043
Bacteria	Proteobacteria	Gammaproteobacteria	Burkholderiales	NA	0	0	0.00312801	0.00494131	0	0	0	0	0.00230829	0.00489789	0.00366399	0.00499109
Bacteria	Proteobacteria	Gammaproteobacteria	Burkholderiales	Neisseriaceae	0.000138168	0.000587711	0.116469	0.0655463	0.000318387	0.000869725	0	0	0.0896192	0.0695222	0.134024	0.0575651
Bacteria	Proteobacteria	Gammaproteobacteria	Burkholderiales	Comamonadaceae	5.49024e-05	0.00030006	0	0	0.000126514	0.000450932	0	0	0	0	0	0
Bacteria	Proteobacteria	Gammaproteobacteria	Burkholderiales	Oxalobacteraceae	0.000167643	0.00122046	7.94221e-05	0.000363903	0.000386307	0.00185266	0	0	9.88446e-05	0.000407547	6.67228e-05	0.000340221
Bacteria	Proteobacteria	Gammaproteobacteria	Cardiobacteriales	Cardiobacteriaceae	0.000113169	0.000823879	0.123205	0.183643	0.00026078	0.00125066	0	0	0.128484	0.191526	0.119754	0.18207
Bacteria	Proteobacteria	Gammaproteobacteria	Pasteurellales	Pasteurellaceae	0.000593729	0.00288063	0.297104	0.118518	0.000533607	0.00184877	0.000639823	0.00350445	0.335256	0.133449	0.272158	0.102779
Bacteria	Proteobacteria	Gammaproteobacteria	NA	NA	0	0	0.00158345	0.00316792	0	0	0	0	0.00158354	0.00263879	0.0015834	0.00352187
Bacteria	Deinococcota	Deinococci	Deinococcales	Deinococcaceae	0	0	1.09532e-05	7.18249e-05	0	0	0	0	0	0	1.81149e-05	9.23682e-05
Bacteria	Actinobacteriota	Actinobacteria	Bifidobacteriales	Bifidobacteriaceae	0.0204933	0.0339581	0.00124586	0.00284128	0.0176722	0.0362158	0.0226562	0.0325818	0.000838336	0.00208185	0.00151232	0.00325605
Bacteria	Actinobacteriota	Actinobacteria	Corynebacteriales	Corynebacteriaceae	0.0027386	0.0060274	0.102776	0.0832049	0.00429992	0.00798634	0.00154158	0.00365251	0.148273	0.0808457	0.073029	0.071553
Bacteria	Actinobacteriota	Actinobacteria	Corynebacteriales	NA	0	0	0.000551826	0.00162717	0	0	0	0	0.000592881	0.00166326	0.000524982	0.00163576
Bacteria	Actinobacteriota	Actinobacteria	Micrococcales	Microbacteriaceae	0.000362674	0.00215035	1.32498e-05	8.6885e-05	0.000835728	0.00324286	0	0	3.35143e-05	0.000138183	0	0
Bacteria	Actinobacteriota	Actinobacteria	Micrococcales	Micrococcaceae	6.32163e-05	0.000261864	0.00746425	0.0089972	9.63604e-05	0.000321762	3.78058e-05	0.000207071	0.00687918	0.00892418	0.00784679	0.0092
Bacteria	Actinobacteriota	Actinobacteria	Actinomycetales	Actinomycetaceae	0.00242374	0.011177	0	0	0.00349843	0.0143898	0.00159981	0.00808087	0	0	0	0
Bacteria	Patescibacteria	Saccharimonadia	Saccharimonadales	NA	0	0	0.00102095	0.0029637	0	0	0	0	0	0	0.00168849	0.00368566
Bacteria	Bacteroidota	Bacteroidia	Flavobacteriales	Weeksellaceae	2.48573e-05	0.000127829	0.000377083	0.00216061	5.72798e-05	0.000191522	0	0	0.000845373	0.00341534	7.0893e-05	0.000361485
Bacteria	Bacteroidota	Bacteroidia	NA	NA	0	0	0.00135541	0.00362074	0	0	0	0	0	0	0.00224163	0.00446748
Bacteria	Bacteroidota	Bacteroidia	Bacteroidales	NA	0	0	0.0371034	0.0580049	0	0	0	0	0.023633	0.0567097	0.045911	0.0582253
Bacteria	Bacteroidota	Bacteroidia	Flavobacteriales	Flavobacteriaceae	0	0	0.046652	0.0614048	0	0	0	0	0	0	0.0771553	0.062345
Bacteria	Bacteroidota	Bacteroidia	Cytophagales	Spirosomaceae	1.26183e-05	9.18624e-05	0	0	2.90769e-05	0.000139448	0	0	0	0	0	0
Bacteria	Bacteroidota	Bacteroidia	Sphingobacteriales	Sphingobacteriaceae	9.26121e-05	0.000674226	0.000257385	0.00131879	0.00021341	0.00102348	0	0	0.000166312	0.000685722	0.000316933	0.00161605
Bacteria	Firmicutes	Clostridia	Lachnospirales	Lachnospiraceae	9.18575e-05	0.000668733	0	0	0	0	0.000162282	0.000888853	0	0	0	0
Bacteria	Actinobacteriota	Coriobacteriia	Coriobacteriales	Atopobiaceae	0.000986576	0.0038595	0	0	0.00169244	0.00514221	0.000445411	0.00243962	0	0	0	0
Bacteria	Firmicutes	Negativicutes	Veillonellales-Selenomonadales	Veillonellaceae	0.00849009	0.03643	0.000149161	0.000865106	0	0	0.0149992	0.0477358	0	0	0.000246689	0.00111009
Bacteria	Firmicutes	Negativicutes	Veillonellales-Selenomonadales	NA	0.000156689	0.000539819	0	0	0	0	0.000276817	0.000698654	0	0	0	0
Bacteria	Firmicutes	Bacilli	Lactobacillales	Streptococcaceae	0.00951443	0.058863	0.0340441	0.0324339	0.0218297	0.0889349	7.27004e-05	0.000294468	0.0445716	0.0427443	0.0271608	0.0217559
Bacteria	Firmicutes	Bacilli	Lactobacillales	Leuconostocaceae	0.00026715	0.00194488	1.71469e-05	0.000112439	0.000615607	0.00295235	0	0	4.33715e-05	0.000178825	0	0
Bacteria	Firmicutes	Bacilli	Staphylococcales	Staphylococcaceae	4.0659e-05	0.000296002	0.0145249	0.025447	0	0	7.18309e-05	0.000393434	0.0163728	0.0348628	0.0133167	0.0174978
Bacteria	Fusobacteriota	Fusobacteriia	Fusobacteriales	Leptotrichiaceae	2.9672e-05	0.000216016	0.0818918	0.101608	0	0	5.24206e-05	0.000287119	0.00927717	0.00828001	0.129371	0.106634
Bacteria	Firmicutes	Bacilli	Lactobacillales	Carnobacteriaceae	0.0144907	0.0642656	0.0750375	0.0773728	0.0299919	0.0954898	0.0026064	0.0123143	0.131938	0.0928155	0.0378334	0.0300477
Bacteria	Firmicutes	Bacilli	Lactobacillales	NA	0.000194447	0.000700209	0.00165029	0.00349768	7.81759e-05	0.000260032	0.000283588	0.000899393	0.00296203	0.00353911	0.000792619	0.00325599
Bacteria	Firmicutes	Bacilli	Lactobacillales	Enterococcaceae	0.00430557	0.0138418	0.00578758	0.0132856	0	0	0.00760651	0.0178206	0.000143914	0.000593374	0.00947767	0.0161396
Bacteria	Firmicutes	Bacilli	Lactobacillales	Listeriaceae	2.3153e-05	0.000168556	0	0	5.33526e-05	0.00025587	0	0	0	0	0	0
Bacteria	Firmicutes	Bacilli	Exiguobacterales	Exiguobacteraceae	0.000195658	0.00142441	2.10439e-05	0.000137994	0.000450863	0.00216226	0	0	5.32286e-05	0.000219467	0	0
Bacteria	Firmicutes	Clostridia	Clostridiales	NA	5.75131e-05	0.00033454	0	0	0.00013253	0.00050412	0	0	0	0	0	0
Bacteria	Firmicutes	Bacilli	Lactobacillales	Aerococcaceae	0.000928091	0.00300702	0.00652099	0.00734815	0.00094385	0.00269061	0.000916009	0.00327434	0.00499425	0.00745069	0.00751924	0.00725001
Bacteria	Firmicutes	Bacilli	Lactobacillales	Lactobacillaceae	0.243028	0.269339	0.0043233	0.00946227	0.200866	0.268042	0.275352	0.270339	0.00489635	0.0103105	0.00394862	0.00905608
Bacteria	Firmicutes	Bacilli	NA	NA	0	0	8.67659e-05	0.000330535	0	0	0	0	0.000219467	0.000505813	0	0
Bacteria	Firmicutes	Bacilli	Erysipelotrichales	Erysipelotrichaceae	0.000110603	0.000684184	0.00187972	0.00383405	0	0	0.000195399	0.000906766	0.00257261	0.00524263	0.00142668	0.00256232
Bacteria	Firmicutes	Bacilli	Erysipelotrichales	NA	2.72304e-05	0.00019824	0	0	0	0	4.8107e-05	0.000263493	0	0	0	0
Bacteria	Firmicutes	NA	NA	NA	0.00147558	0.00245028	0	0	0.00161716	0.00244886	0.00136705	0.00248758	0	0	0	0
Bacteria	Firmicutes	Bacilli	Mycoplasmatales	Mycoplasmataceae	0.404931	0.342264	5.2849e-05	0.000242249	0.415633	0.339671	0.396726	0.349806	0.000133677	0.00037758	0	0
Bacteria	Firmicutes	Clostridia	NA	NA	1.03556e-05	7.539e-05	0	0	0	0	1.82949e-05	0.000100205	0	0	0	0
Bacteria	Firmicutes	Clostridia	Clostridiales	Clostridiaceae	0.218258	0.275943	0	0	0.235805	0.273096	0.204805	0.282001	0	0	0	0

## Sheet: Genus
Kingdom	Phylum	Class	Order	Family	Genus	Faeces_MEAN	Faeces_SD	Oral.MEAN	Oral.SD	Faeces_Lomnice.MEAN	Faeces_Lomnice.SD	Faeces_Vyskov.MEAN	Faeces_Vyskov.SD	Oral_Lomnice.MEAN	Oral_Lomnice.SD	Oral_Vyskov.MEAN	Oral_Vyskov.SD
Bacteria	Firmicutes	Bacilli	Mycoplasmatales	Mycoplasmataceae	Ureaplasma	0.404931	0.342264	2.55699e-05	0.000167673	0.415633	0.339671	0.396726	0.349806	6.46768e-05	0.000266669	0	0
Bacteria	Firmicutes	Bacilli	Lactobacillales	Lactobacillaceae	Lactobacillus	0.243028	0.269339	0.0043233	0.00946227	0.200866	0.268042	0.275352	0.270339	0.00489635	0.0103105	0.00394862	0.00905608
Bacteria	Firmicutes	Clostridia	Clostridiales	Clostridiaceae	Candidatus_Arthromitus	0.218213	0.275871	0	0	0.235805	0.273096	0.204725	0.281871	0	0	0	0
Bacteria	Campilobacterota	Campylobacteria	Campylobacterales	Campylobacteraceae	Campylobacter	0.0265424	0.114721	0	0	0	0	0.0468916	0.150372	0	0	0	0
Bacteria	Proteobacteria	Gammaproteobacteria	Enterobacterales	Erwiniaceae	Pantoea	0.0206257	0.101157	0.000539417	0.00291847	0.0292956	0.127751	0.0139787	0.0765644	0.00136441	0.00460026	0	0
Bacteria	Actinobacteriota	Actinobacteria	Bifidobacteriales	Bifidobacteriaceae	NA	0.0179302	0.0288707	0.00124586	0.00284128	0.0143142	0.027439	0.0207025	0.0300849	0.000838336	0.00208185	0.00151232	0.00325605
Bacteria	Firmicutes	Bacilli	Lactobacillales	Carnobacteriaceae	NA	0.0142472	0.0642998	0.0710628	0.0784594	0.0294309	0.0956382	0.0026064	0.0123143	0.129607	0.0933216	0.0327838	0.0302261
Bacteria	Firmicutes	Bacilli	Lactobacillales	Streptococcaceae	Streptococcus	0.00922413	0.0588714	0.0340147	0.0323125	0.0211608	0.0890433	7.27004e-05	0.000294468	0.0444973	0.0425218	0.0271608	0.0217559
Bacteria	Firmicutes	Negativicutes	Veillonellales-Selenomonadales	Veillonellaceae	Veillonella	0.00841168	0.0363775	0.000149161	0.000865106	0	0	0.0148606	0.0476835	0	0	0.000246689	0.00111009
Bacteria	Proteobacteria	Gammaproteobacteria	Enterobacterales	Enterobacteriaceae	Escherichia/Shigella	0.00808191	0.0414329	0.00051942	0.00320117	0.0102797	0.0492996	0.00639695	0.0350375	0.00123412	0.00508839	5.21201e-05	0.000265761
Bacteria	Proteobacteria	Gammaproteobacteria	Enterobacterales	Enterobacteriaceae	Kosakonia	0.00547189	0.039836	0	0	0.0126091	0.0604713	0	0	0	0	0	0
Bacteria	Firmicutes	Bacilli	Lactobacillales	Enterococcaceae	Enterococcus	0.00430557	0.0138418	0.00578758	0.0132856	0	0	0.00760651	0.0178206	0.000143914	0.000593374	0.00947767	0.0161396
Bacteria	Actinobacteriota	Actinobacteria	Corynebacteriales	Corynebacteriaceae	Corynebacterium	0.0027386	0.0060274	0.102776	0.0832049	0.00429992	0.00798634	0.00154158	0.00365251	0.148273	0.0808457	0.073029	0.071553
Bacteria	Actinobacteriota	Actinobacteria	Bifidobacteriales	Bifidobacteriaceae	Aeriscardovia	0.00256313	0.00742068	0	0	0.00335801	0.0098757	0.00195372	0.00488538	0	0	0	0
Bacteria	Actinobacteriota	Actinobacteria	Actinomycetales	Actinomycetaceae	Varibaculum	0.00242374	0.011177	0	0	0.00349843	0.0143898	0.00159981	0.00808087	0	0	0	0
Bacteria	Firmicutes	NA	NA	NA	NA	0.00147558	0.00245028	0	0	0.00161716	0.00244886	0.00136705	0.00248758	0	0	0	0
Bacteria	Proteobacteria	Gammaproteobacteria	Pseudomonadales	Moraxellaceae	Acinetobacter	0.00136136	0.00914781	0.000257473	0.00102688	0.00313705	0.0138554	0	0	0.000141821	0.000448331	0.000333092	0.00127588
Bacteria	Proteobacteria	Gammaproteobacteria	Pseudomonadales	Pseudomonadaceae	Pseudomonas	0.00101809	0.00352197	0.000643969	0.00316522	0.00206988	0.00516801	0.000211721	0.000656276	0.000309832	0.00115311	0.000862444	0.00398179
Bacteria	Actinobacteriota	Coriobacteriia	Coriobacteriales	Atopobiaceae	NA	0.000986576	0.0038595	0	0	0.00169244	0.00514221	0.000445411	0.00243962	0	0	0	0
Bacteria	Firmicutes	Bacilli	Lactobacillales	Aerococcaceae	Globicatella	0.000928091	0.00300702	0.00652099	0.00734815	0.00094385	0.00269061	0.000916009	0.00327434	0.00499425	0.00745069	0.00751924	0.00725001
Bacteria	Proteobacteria	Gammaproteobacteria	Enterobacterales	Enterobacteriaceae	NA	0.00074524	0.00398007	7.75207e-05	0.000440922	0.00171729	0.0059747	0	0	2.76e-05	0.000113798	0.000110161	0.000561714
Bacteria	Proteobacteria	Gammaproteobacteria	Pasteurellales	Pasteurellaceae	NA	0.000593729	0.00288063	0.235312	0.137514	0.000533607	0.00184877	0.000639823	0.00350445	0.303125	0.165797	0.190972	0.094893
Bacteria	Proteobacteria	Gammaproteobacteria	Pseudomonadales	Moraxellaceae	Psychrobacter	0.000583743	0.00405915	2.10439e-05	0.000137994	0.00134515	0.00615421	0	0	5.32286e-05	0.000219467	0	0
Bacteria	Actinobacteriota	Actinobacteria	Micrococcales	Microbacteriaceae	Curtobacterium	0.000362674	0.00215035	1.32498e-05	8.6885e-05	0.000835728	0.00324286	0	0	3.35143e-05	0.000138183	0	0
Bacteria	Firmicutes	Bacilli	Lactobacillales	Streptococcaceae	Lactococcus	0.000290303	0.00211344	2.57203e-05	0.000168659	0.000668959	0.00320822	0	0	6.50572e-05	0.000268238	0	0
Bacteria	Firmicutes	Bacilli	Lactobacillales	Carnobacteriaceae	Carnobacterium	0.000243448	0.00163691	1.1691e-05	7.66633e-05	0.000560989	0.00247933	0	0	2.95715e-05	0.000121926	0	0
Bacteria	Proteobacteria	Alphaproteobacteria	Sphingomonadales	Sphingomonadaceae	Sphingomonas	0.000237945	0.00173226	1.7368e-05	0.00011389	0.000548307	0.00262959	0	0	4.39309e-05	0.000181132	0	0
Bacteria	Proteobacteria	Gammaproteobacteria	Enterobacterales	Enterobacteriaceae	Lelliottia	0.000212128	0.00154432	0	0	0.000488817	0.00234428	0	0	0	0	0	0
Bacteria	Firmicutes	Bacilli	Exiguobacterales	Exiguobacteraceae	Exiguobacterium	0.000195658	0.00142441	2.10439e-05	0.000137994	0.000450863	0.00216226	0	0	5.32286e-05	0.000219467	0	0
Bacteria	Firmicutes	Bacilli	Lactobacillales	NA	NA	0.000194447	0.000700209	0.00165029	0.00349768	7.81759e-05	0.000260032	0.000283588	0.000899393	0.00296203	0.00353911	0.000792619	0.00325599
Bacteria	Proteobacteria	Gammaproteobacteria	Burkholderiales	Oxalobacteraceae	Massilia	0.000167643	0.00122046	7.94221e-05	0.000363903	0.000386307	0.00185266	0	0	9.88446e-05	0.000407547	6.67228e-05	0.000340221
Bacteria	Firmicutes	Negativicutes	Veillonellales-Selenomonadales	NA	NA	0.000156689	0.000539819	0	0	0	0	0.000276817	0.000698654	0	0	0	0
Bacteria	Firmicutes	Bacilli	Lactobacillales	Leuconostocaceae	Weissella	0.000151385	0.0011021	0	0	0.000348844	0.001673	0	0	0	0	0	0
Bacteria	Proteobacteria	Gammaproteobacteria	Burkholderiales	Neisseriaceae	NA	0.000138168	0.000587711	0.109832	0.0670592	0.000318387	0.000869725	0	0	0.0896192	0.0695222	0.123049	0.0632617
Bacteria	Proteobacteria	Gammaproteobacteria	Enterobacterales	Yersiniaceae	Serratia	0.000117546	0.000855748	0	0	0.000270867	0.00129903	0	0	0	0	0	0
Bacteria	Firmicutes	Bacilli	Lactobacillales	Leuconostocaceae	Leuconostoc	0.000115765	0.000842782	1.71469e-05	0.000112439	0.000266763	0.00127935	0	0	4.33715e-05	0.000178825	0	0
Bacteria	Proteobacteria	Gammaproteobacteria	Cardiobacteriales	Cardiobacteriaceae	NA	0.000113169	0.000823879	0.122741	0.183063	0.00026078	0.00125066	0	0	0.127799	0.190914	0.119434	0.181507
Bacteria	Firmicutes	Bacilli	Erysipelotrichales	Erysipelotrichaceae	NA	0.000110603	0.000684184	0.00187972	0.00383405	0	0	0.000195399	0.000906766	0.00257261	0.00524263	0.00142668	0.00256232
Bacteria	Bacteroidota	Bacteroidia	Sphingobacteriales	Sphingobacteriaceae	Sphingobacterium	9.26121e-05	0.000674226	0.000257385	0.00131879	0.00021341	0.00102348	0	0	0.000166312	0.000685722	0.000316933	0.00161605
Bacteria	Firmicutes	Clostridia	Lachnospirales	Lachnospiraceae	Tyzzerella	9.18575e-05	0.000668733	0	0	0	0	0.000162282	0.000888853	0	0	0	0
Bacteria	Firmicutes	Negativicutes	Veillonellales-Selenomonadales	Veillonellaceae	NA	7.84109e-05	0.000547734	0	0	0	0	0.000138526	0.000727556	0	0	0	0
Bacteria	Firmicutes	Clostridia	Clostridiales	NA	NA	5.75131e-05	0.00033454	0	0	0.00013253	0.00050412	0	0	0	0	0	0
Bacteria	Proteobacteria	Gammaproteobacteria	Burkholderiales	Comamonadaceae	Acidovorax	5.49024e-05	0.00030006	0	0	0.000126514	0.000450932	0	0	0	0	0	0
Bacteria	Proteobacteria	Gammaproteobacteria	Xanthomonadales	Xanthomonadaceae	Stenotrophomonas	5.1649e-05	0.000376011	5.36745e-06	3.51967e-05	0.000119017	0.000570787	0	0	1.35765e-05	5.59773e-05	0	0
Bacteria	Firmicutes	Clostridia	Clostridiales	Clostridiaceae	NA	4.51386e-05	0.000328614	0	0	0	0	7.97448e-05	0.00043678	0	0	0	0
Bacteria	Firmicutes	Bacilli	Staphylococcales	Staphylococcaceae	Staphylococcus	4.0659e-05	0.000296002	0.0145249	0.025447	0	0	7.18309e-05	0.000393434	0.0163728	0.0348628	0.0133167	0.0174978
Bacteria	Fusobacteriota	Fusobacteriia	Fusobacteriales	Leptotrichiaceae	NA	2.9672e-05	0.000216016	0.0736141	0.0988145	0	0	5.24206e-05	0.000287119	0.00220395	0.00464245	0.120305	0.103225
Bacteria	Firmicutes	Bacilli	Erysipelotrichales	NA	NA	2.72304e-05	0.00019824	0	0	0	0	4.8107e-05	0.000263493	0	0	0	0
Bacteria	Bacteroidota	Bacteroidia	Flavobacteriales	Weeksellaceae	Chryseobacterium	2.48573e-05	0.000127829	0.000377083	0.00216061	5.72798e-05	0.000191522	0	0	0.000845373	0.00341534	7.0893e-05	0.000361485
Bacteria	Proteobacteria	Gammaproteobacteria	Enterobacterales	NA	NA	2.3453e-05	0.00017074	0	0	0	0	4.14336e-05	0.000226941	0	0	0	0
Bacteria	Actinobacteriota	Actinobacteria	Micrococcales	Micrococcaceae	Kocuria	2.34142e-05	0.000170458	0.000188764	0.00115605	5.39544e-05	0.000258756	0	0	0.000477462	0.00183351	0	0
Bacteria	Firmicutes	Bacilli	Lactobacillales	Listeriaceae	Brochothrix	2.3153e-05	0.000168556	0	0	5.33526e-05	0.00025587	0	0	0	0	0	0
Bacteria	Proteobacteria	Alphaproteobacteria	Sphingomonadales	Sphingomonadaceae	Novosphingobium	2.16313e-05	0.000157478	4.0344e-05	0.000264554	4.98461e-05	0.000239053	0	0	0	0	6.67228e-05	0.000340221
Bacteria	Actinobacteriota	Actinobacteria	Micrococcales	Micrococcaceae	Rothia	2.13995e-05	0.000155791	0.00727549	0.00866463	0	0	3.78058e-05	0.000207071	0.00640172	0.00796757	0.00784679	0.0092
Bacteria	Actinobacteriota	Actinobacteria	Micrococcales	Micrococcaceae	Arthrobacter	1.84026e-05	0.000133973	0	0	4.2406e-05	0.000203372	0	0	0	0	0	0
Bacteria	Proteobacteria	Gammaproteobacteria	Burkholderiales	Alcaligenaceae	NA	1.40416e-05	0.000102225	0.0313098	0.053906	3.23568e-05	0.000155178	0	0	0.0396664	0.0738724	0.0258459	0.0362043
Bacteria	Bacteroidota	Bacteroidia	Cytophagales	Spirosomaceae	Emticicia	1.26183e-05	9.18624e-05	0	0	2.90769e-05	0.000139448	0	0	0	0	0	0
Bacteria	Firmicutes	Clostridia	NA	NA	NA	1.03556e-05	7.539e-05	0	0	0	0	1.82949e-05	0.000100205	0	0	0	0
Bacteria	Proteobacteria	Gammaproteobacteria	Pasteurellales	Pasteurellaceae	Volucribacter	0	0	0.0617925	0.0726949	0	0	0	0	0.0321316	0.0608536	0.0811862	0.0742873
Bacteria	Bacteroidota	Bacteroidia	Bacteroidales	NA	NA	0	0	0.0371034	0.0580049	0	0	0	0	0.023633	0.0567097	0.045911	0.0582253
Bacteria	Fusobacteriota	Fusobacteriia	Fusobacteriales	Leptotrichiaceae	Leptotrichia	0	0	0.00801193	0.0110842	0	0	0	0	0.00707322	0.0079951	0.00862571	0.0128259
Bacteria	Proteobacteria	Gammaproteobacteria	Burkholderiales	NA	NA	0	0	0.00312801	0.00494131	0	0	0	0	0.00230829	0.00489789	0.00366399	0.00499109
Bacteria	Firmicutes	Bacilli	Lactobacillales	Carnobacteriaceae	Granulicatella	0	0	0.00396308	0.00507964	0	0	0	0	0.00230134	0.00387409	0.0050496	0.00553513
Bacteria	Proteobacteria	Gammaproteobacteria	NA	NA	NA	0	0	0.00158345	0.00316792	0	0	0	0	0.00158354	0.00263879	0.0015834	0.00352187
Bacteria	Proteobacteria	Gammaproteobacteria	Cardiobacteriales	Cardiobacteriaceae	Cardiobacterium	0	0	0.000463782	0.00215584	0	0	0	0	0.00068495	0.00282412	0.000319172	0.00162746
Bacteria	Actinobacteriota	Actinobacteria	Corynebacteriales	NA	NA	0	0	0.000551826	0.00162717	0	0	0	0	0.000592881	0.00166326	0.000524982	0.00163576
Bacteria	Proteobacteria	Gammaproteobacteria	Burkholderiales	Alcaligenaceae	Bordetella	0	0	0.000119249	0.000781965	0	0	0	0	0.000301629	0.00124365	0	0
Bacteria	Firmicutes	Bacilli	NA	NA	NA	0	0	8.67659e-05	0.000330535	0	0	0	0	0.000219467	0.000505813	0	0
Bacteria	Firmicutes	Bacilli	Mycoplasmatales	Mycoplasmataceae	Mycoplasma	0	0	2.72791e-05	0.000178881	0	0	0	0	6.90001e-05	0.000284494	0	0
Bacteria	Proteobacteria	Alphaproteobacteria	Rhizobiales	Rhizobiaceae	NA	0	0	2.10058e-05	0.000104233	0	0	0	0	5.31324e-05	0.000163419	0	0
Bacteria	Firmicutes	Bacilli	Lactobacillales	Streptococcaceae	NA	0	0	3.67245e-06	2.40819e-05	0	0	0	0	9.28915e-06	3.83001e-05	0	0
Bacteria	Bacteroidota	Bacteroidia	Flavobacteriales	Flavobacteriaceae	NA	0	0	0.046652	0.0614048	0	0	0	0	0	0	0.0771553	0.062345
Bacteria	Proteobacteria	Gammaproteobacteria	Burkholderiales	Neisseriaceae	Kingella	0	0	0.00662569	0.0211904	0	0	0	0	0	0	0.0109579	0.0265519
Bacteria	Bacteroidota	Bacteroidia	NA	NA	NA	0	0	0.00135541	0.00362074	0	0	0	0	0	0	0.00224163	0.00446748
Bacteria	Patescibacteria	Saccharimonadia	Saccharimonadales	NA	NA	0	0	0.00102095	0.0029637	0	0	0	0	0	0	0.00168849	0.00368566
Bacteria	Fusobacteriota	Fusobacteriia	Fusobacteriales	Leptotrichiaceae	Oceanivirga	0	0	0.000265724	0.00107276	0	0	0	0	0	0	0.000439467	0.0013616
Bacteria	Proteobacteria	Gammaproteobacteria	Alteromonadales	Alteromonadaceae	Rheinheimera	0	0	2.75652e-05	0.000131396	0	0	0	0	0	0	4.55885e-05	0.000167781
Bacteria	Proteobacteria	Gammaproteobacteria	Aeromonadales	Aeromonadaceae	Aeromonas	0	0	1.5129e-05	9.92076e-05	0	0	0	0	0	0	2.50211e-05	0.000127583
Bacteria	Deinococcota	Deinococci	Deinococcales	Deinococcaceae	Deinococcus	0	0	1.09532e-05	7.18249e-05	0	0	0	0	0	0	1.81149e-05	9.23682e-05
Bacteria	Proteobacteria	Gammaproteobacteria	Burkholderiales	Neisseriaceae	Bergeriella	0	0	1.08046e-05	4.98858e-05	0	0	0	0	0	0	1.78691e-05	6.3636e-05
